# Supplementary material for: Conserved Imprinted Genes between Intra-Subspecies and Inter-Subspecies Are Involved in Energy Metabolism and Seed Development in Rice
Source: Int J Mol Sci. 2020 Dec 17;21(24):9618. doi: 10.3390/ijms21249618 (PMC7765902; doi:10.3390/ijms21249618)
Supplement: Supplementary file 1 [file ijms-21-09618-s001.zip]

Archive with 3 entries (2 files):
- Supplementary Data/
- Supplementary Data/Supplement Figures.doc
- Supplementary Data/Supplement Tables.xlsx
