# Supplementary material for: Conserved Imprinted Genes between Intra-Subspecies and Inter-Subspecies Are Involved in Energy Metabolism and Seed Development in Rice
Source: Int J Mol Sci. 2020 Dec 17;21(24):9618. doi: 10.3390/ijms21249618 (PMC7765902; doi:10.3390/ijms21249618)
Supplement: Supplementary file 1 [file ijms-21-09618-s001.zip › Supplementary Data/Supplement Tables.xlsx]

## Sheet: Table S1
Table S1 Raw data statistics.
sample name	tissue	type of samples	reads number	reads length（bp）	type of read
N9	embryo	RNA	19600981	101	paired end
9Z	embryo	RNA	17458014	101	paired end
Z9	embryo	RNA	21603259	101	paired end
ZN	embryo	RNA	21256103	101	paired end
NZ	embryo	RNA	14177463	101	paired end
9N-1a	embryo	RNA	5487152	35	single end
9N-2a	embryo	RNA	7646834	50	single end
N9	endosperm	RNA	19040205	101	paired end
9Z	endosperm	RNA	20323573	101	paired end
Z9	endosperm	RNA	20185508	101	paired end
ZN	endosperm	RNA	14035442	101	paired end
NZ	endosperm	RNA	11036287	101	paired end
9N-1b	endosperm	RNA	5282998	35	single end
9N-2b	endosperm	RNA	8903465	50	single end
ZH11	leaves	DNA	71248755	101	paired end
a,b: The same sample was sequenced twice.

## Sheet: Table S2
Table S2 imprinted genes of R9N.
gene ID	9311 ASRs in 9N rep1	Nip ASRs in 9N rep1	log2(Nip/9311)	p-value	9311 ASRs in 9N rep2	Nip ASRs in 9N rep2	log2(Nip/9311)	p-value	9311 ASRs in N9	Nip ASRs in N9	log2(Nip/9311)	p-value	imprint type
Os01g0104500	193	1	-7.59246	6.5573e-22	74	2	-5.20945	2.7589e-08	582	2658	2.19125	9.6897e-77	MEG
Os01g0110700	0	7	NaN	0.00083548	0	5	NaN	0.0071895	11	1	-3.45943	6.8793e-05	PEG
Os01g0118700	40	0	NaN	1.6742e-05	13	0	NaN	0.024112	0	345	NaN	4.4673e-39	MEG
Os01g0135900	247	0	NaN	2.3031e-28	180.5	0	NaN	4.4659e-21	27	1141.5	5.40183	0	MEG
Os01g0140100	64	11	-2.54057	0.00094364	47	4	-3.55459	0.00020477	290	2719	3.22895	0	MEG
Os01g0151400	51	2	-4.67243	9.8998e-06	27	0	NaN	0.00052024	9	450	5.64386	8.1009e-46	MEG
Os01g0151700	60.6667	0	NaN	7.813e-08	72	0	NaN	4.2284e-09	13	211.667	4.02521	3.6843e-18	MEG
Os01g0151750	18	0	NaN	0.0059595	12	0	NaN	0.032089	3	53	4.14296	1.713e-05	MEG
Os01g0166100	14	0	NaN	0.018163	11	0	NaN	0.042826	0	58	NaN	1.5553e-07	MEG
Os01g0172200	3	15	2.32193	2.1377e-05	4	16	2	2.7893e-05	48	39	-0.29956	2.5828e-05	PEG
Os01g0172400	57	4	-3.83289	1.7045e-05	47	4	-3.55459	0.00020477	56	380	2.7625	1.7998e-19	MEG
Os01g0173900	17	0	NaN	0.0078553	24	0	NaN	0.0011638	8	36	2.16993	0.048597	MEG
Os01g0179000	52	0	NaN	7.348e-07	23	0	NaN	0.0015244	2	180	6.49185	5.8925e-20	MEG
Os01g0180900	1	23	4.52356	3.4145e-10	2	27	3.75489	3.3348e-11	82	27	-1.60266	4.4237e-20	PEG
Os01g0182600	47	4	-3.55459	0.00020477	31	1	-4.9542	0.00058711	62	344	2.47207	1.7491e-14	MEG
Os01g0190300	22	0	NaN	0.0019983	21	0	NaN	0.0026218	2	21	3.39232	0.022292	MEG
Os01g0197400	165	0	NaN	2.2494e-19	99	2	-5.62936	4.7478e-11	9	1627	7.49807	0	MEG
Os01g0200700	115	1	-6.84549	2.4736e-13	69	0	NaN	9.1389e-09	29	1169	5.33308	0	MEG
Os01g0201700	26	0	NaN	0.00067995	11	0	NaN	0.042826	0	78	NaN	9.074e-10	MEG
Os01g0210600	175.5	20	-3.1334	1.2298e-11	86	15	-2.51937	0.00012577	105	1281	3.60881	0	MEG
Os01g0227100	21	0	NaN	0.0026218	14	0	NaN	0.018163	7	65	3.21501	3.7073e-05	MEG
Os01g0228800	17	0	NaN	0.0078553	18	1	-4.16993	0.018662	3	33	3.45943	0.002654	MEG
Os01g0234850	33	708	4.42321	0	44	556	3.65951	0	5856	483	-3.59982	0	PEG
Os01g0235632	12	125	3.38082	2.6189e-46	5	48	3.26303	3.5297e-18	839	124	-2.75833	0	PEG
Os01g0235700	12	125	3.38082	2.6189e-46	5	48	3.26303	3.5297e-18	839	124	-2.75833	0	PEG
Os01g0239700	27	2	-3.75489	0.0047563	11	0	NaN	0.042826	7	88	3.65208	1.4429e-07	MEG
Os01g0249200	34	0	NaN	8.1074e-05	12	0	NaN	0.032089	1	40.5	5.33985	4.8805e-05	MEG
Os01g0257100	26	0	NaN	0.00067995	16	0	NaN	0.010369	1	216.5	7.75822	1.7419e-24	MEG
Os01g0274800	0	15	NaN	1.9571e-07	0	9	NaN	0.00010062	12.5	6	-1.05889	0.004015	PEG
Os01g0283300	199	1	-7.63662	1.4416e-22	88	0	NaN	7.0222e-11	11	1295	6.8793	0	MEG
Os01g0303000	66	3	-4.45943	6.3633e-07	21	0	NaN	0.0026218	4	290	6.17991	6.0124e-31	MEG
Os01g0307686	13	0	NaN	0.024112	18	0	NaN	0.0059595	0	159	NaN	1.0267e-18	MEG
Os01g0327400	132	0	NaN	9.6116e-16	83	0	NaN	2.5221e-10	10	270	4.75489	8.5432e-26	MEG
Os01g0332100	72	7	-3.36257	6.9603e-06	40	3	-3.73697	0.00045735	24	143	2.57491	3.1193e-07	MEG
Os01g0348900	83	0	NaN	2.5221e-10	57	0	NaN	2.0139e-07	2	501	7.96867	5.1329e-55	MEG
Os01g0356400	24	3	-3	0.024745	33	1	-5.04439	0.00034703	48	228	2.24793	2.7849e-08	MEG
Os01g0378100	34	0	NaN	8.1074e-05	18	0	NaN	0.0059595	2	22	3.45943	0.017239	MEG
Os01g0501800	18	0	NaN	0.0059595	19	0	NaN	0.0045273	1	163	7.34873	1.2864e-18	MEG
Os01g0550300	70	3	-4.54432	2.3094e-07	37	6	-2.62449	0.011275	13	747.25	5.84501	4.4834e-76	MEG
Os01g0559750	39	5	-2.96347	0.0033732	15	0	NaN	0.013711	20	150	2.90689	3.9989e-09	MEG
Os01g0567200	125	16	-2.96578	5.0726e-08	59	3	-4.29768	3.7489e-06	6	944	7.29768	0	MEG
Os01g0596700	6	239	5.3159	0	13	130	3.32193	9.4947e-48	870	431	-1.01333	0	PEG
Os01g0605700	38	0	NaN	2.8287e-05	34	0	NaN	8.1074e-05	3	217.5	6.17991	1.524e-23	MEG
Os01g0615200	62	10	-2.63227	0.00073816	33	4	-3.04439	0.0062986	102	509	2.3191	3.8864e-18	MEG
Os01g0615250	41	6	-2.77259	0.0045624	22	0	NaN	0.0019983	89	404	2.18248	8.7071e-13	MEG
Os01g0621900	35	2	-4.12928	0.00060513	31	1	-4.9542	0.00058711	33	209	2.66297	1.2609e-10	MEG
Os01g0628700	50	6	-3.05889	0.00056282	31	4	-2.9542	0.010177	1	507	8.98584	3.3045e-56	MEG
Os01g0712700	110	1	-6.78136	8.8172e-13	40	3	-3.73697	0.00045735	54	1017	4.23522	1.317e-85	MEG
Os01g0723400	11	0	NaN	0.042826	15	1	-3.90689	0.042059	3	90	4.90689	1.4557e-09	MEG
Os01g0731100	32	0	NaN	0.00013757	12	0	NaN	0.032089	5	154	4.94486	1.3385e-15	MEG
Os01g0733500	62	0	NaN	5.5396e-08	27	0	NaN	0.00052024	15	305	4.34577	3.052e-27	MEG
Os01g0736300	44	1	-5.45943	1.9629e-05	33	6	-2.45943	0.027248	42	359	3.09552	4.5634e-22	MEG
Os01g0736400	43	1	-5.42626	2.5456e-05	31	5.5	-2.49476	0.030368	32	323.417	3.33725	3.8977e-22	MEG
Os01g0739500	20	1	-4.32193	0.010896	21	0	NaN	0.0026218	0	59	NaN	1.2013e-07	MEG
Os01g0764800	24	0	NaN	0.0011638	13	0	NaN	0.024112	1	205	7.67948	3.1706e-23	MEG
Os01g0772600	8	31	1.9542	2.7738e-09	15	22	0.552541	0.0013896	142	94	-0.595158	4.0844e-18	PEG
Os01g0776300	23	1	-4.52356	0.0048841	12	0	NaN	0.032089	1	40	5.32193	5.5599e-05	MEG
Os01g0795300	16	1	-4	0.032054	17	0	NaN	0.0078553	1	64	6	1.1193e-07	MEG
Os01g0795400	15	1	-3.90689	0.042059	17	0	NaN	0.0078553	1	63	5.97728	1.4476e-07	MEG
Os01g0799900	24	3	-3	0.024745	15	1	-3.90689	0.042059	19	187	3.29897	3.6809e-13	MEG
Os01g0803200	45	1	-5.49185	1.5138e-05	19	0	NaN	0.0045273	11	934	6.40785	0	MEG
Os01g0809300	28	3	-3.22239	0.0092277	20	0	NaN	0.0034434	31.5	130	2.04509	0.00026789	MEG
Os01g0832300	4	8	1	0.032089	2	9	2.16993	0.0019921	50	12	-2.05889	7.978e-15	PEG
Os01g0854000	14	0	NaN	0.018163	12	0	NaN	0.032089	4	36	3.16993	0.0030486	MEG
Os01g0855000	44	0	NaN	5.884e-06	37	0	NaN	3.6786e-05	8	375	5.55075	3.6094e-38	MEG
Os01g0860450	47	0	NaN	2.6927e-06	26	0	NaN	0.00067995	19	123	2.69459	7.24e-07	MEG
Os01g0860500	42	0	NaN	9.9199e-06	23	0	NaN	0.0015244	2	119	5.89482	2.9632e-13	MEG
Os01g0880200	85	13	-2.70895	4.0058e-05	50	6	-3.05889	0.00056282	107	633	2.56459	1.9427e-27	MEG
Os01g0880250	72	13	-2.46949	0.00064253	43	6	-2.8413	0.002883	94	559	2.57212	1.5399e-24	MEG
Os01g0889900	37	1	-5.20945	0.00012168	25	0	NaN	0.00088927	2	286	7.15987	1.4767e-31	MEG
Os01g0892600	14	0	NaN	0.018163	13	0	NaN	0.024112	3	115	5.26053	2.6028e-12	MEG
Os01g0917100	0	17	NaN	2.4938e-08	0	8	NaN	0.00028896	336	1	-8.39232	0	PEG
Os01g0925000	2	11	2.45943	0.00028546	7	14	1	0.0026218	64	53.5	-0.258533	1.9169e-06	PEG
Os01g0926700	25	0	NaN	0.00088927	18	0	NaN	0.0059595	0	146	NaN	2.7618e-17	MEG
Os01g0930200	19	0	NaN	0.0045273	24	0	NaN	0.0011638	7	164	4.5502	9.7504e-16	MEG
Os01g0934100	28	3	-3.22239	0.0092277	17	1	-4.08746	0.024449	40	186	2.21723	8.8662e-07	MEG
Os01g0946700	11	0	NaN	0.042826	15	0	NaN	0.013711	0	88	NaN	7.0222e-11	MEG
Os01g0947000	75	0	NaN	1.958e-09	54	0	NaN	4.3763e-07	1	236	7.88264	1.2753e-26	MEG
Os01g0956200	56	0	NaN	2.6081e-07	19	0	NaN	0.0045273	1	906	9.82337	0	MEG
Os01g0956300	49	0	NaN	1.6008e-06	14	0	NaN	0.018163	1	852	9.73471	0	MEG
Os02g0103800	21	0	NaN	0.0026218	21	0	NaN	0.0026218	9	98	3.44478	8.0435e-08	MEG
Os02g0103850	21	0	NaN	0.0026218	21	0	NaN	0.0026218	9	98	3.44478	8.0435e-08	MEG
Os02g0177666	16	1	-4	0.032054	11	0	NaN	0.042826	4.5	141.5	4.97473	1.7717e-14	MEG
Os02g0187800	74	1	-6.20945	8.5977e-09	24	2	-3.58496	0.010303	44	564	3.68012	3.6278e-42	MEG
Os02g0189500	4	8	1	0.032089	0	8	NaN	0.00028896	26	20	-0.378512	0.0014735	PEG
Os02g0197600	30	0	NaN	0.00023384	21	0	NaN	0.0026218	67	441	2.71855	9.3008e-22	MEG
Os02g0205500	53	0	NaN	5.6703e-07	29	0	NaN	0.0003051	4	129	5.01123	2.3534e-13	MEG
Os02g0205700	53	0	NaN	5.6703e-07	29	0	NaN	0.0003051	4	123.833	4.95226	8.6469e-13	MEG
Os02g0209300	17	0	NaN	0.0078553	17	0	NaN	0.0078553	3	88	4.87447	2.4157e-09	MEG
Os02g0232400	71	13	-2.44931	0.00079051	73	16	-2.18982	0.0030699	77	432.5	2.48977	4.047e-18	MEG
Os02g0244100	28	1	-4.80735	0.0012954	16	1	-4	0.032054	9.66667	125	3.69277	2.1924e-10	MEG
Os02g0244700	28	4	-2.80735	0.02075	22	3	-2.87447	0.040305	16	261	4.02791	4.2235e-22	MEG
Os02g0244850	27	4	-2.75489	0.026249	18	2	-3.16993	0.048107	16	255	3.99435	1.8305e-21	MEG
Os02g0250400	66	5	-3.72247	4.7956e-06	29	1	-4.85798	0.00099465	24	284	3.56478	3.4446e-21	MEG
Os02g0265900	52	2	-4.70044	7.6603e-06	39	3	-3.70044	0.00058834	10	272	4.76553	5.1916e-26	MEG
Os02g0301100	130	14	-3.21501	3.1801e-09	128	12	-3.41504	9.0373e-10	94	785	3.06196	8.8091e-46	MEG
Os02g0319100	1	15	3.90689	1.1658e-06	1	14	3.80735	3.2297e-06	85	9	-3.23947	2.8096e-31	PEG
Os02g0329800	45	4	-3.49185	0.00033574	29	1	-4.85798	0.00099465	29	279	3.26614	9.2429e-19	MEG
Os02g0469600	110	2	-5.78136	2.9059e-12	54	2	-4.75489	4.5875e-06	14	985	6.13662	0	MEG
Os02g0526400	16	0	NaN	0.010369	22	0	NaN	0.0019983	5	102	4.3505	6.1533e-10	MEG
Os02g0533900	54	13	-2.05445	0.022065	50	11	-2.18442	0.016431	50	288	2.52607	7.3331e-13	MEG
Os02g0534400	52	0	NaN	7.348e-07	37	0	NaN	3.6786e-05	0	154	NaN	3.6406e-18	MEG
Os02g0534550	52	0	NaN	7.348e-07	37	0	NaN	3.6786e-05	0	154	NaN	3.6406e-18	MEG
Os02g0548100	7	50	2.8365	1.037e-17	2	14	2.80735	1.4841e-05	169	3	-5.81592	2.7393e-72	PEG
Os02g0550650	38	4	-3.24793	0.0018734	30	1	-4.90689	0.00076404	16	226	3.82018	2.1335e-18	MEG
Os02g0555600	46	4	-3.52356	0.00026224	34	5	-2.76553	0.010846	53	292.5	2.46437	1.9539e-12	MEG
Os02g0555832	14	22	0.652077	0.00078294	17	20	0.234465	0.012443	159	56	-1.50553	3.3976e-36	PEG
Os02g0555900	14	18	0.36257	0.010392	14	16	0.192645	0.03316	150	51	-1.55639	5.2366e-35	PEG
Os02g0572400	19	0	NaN	0.0045273	15	0	NaN	0.013711	1	106	6.72792	2.4391e-12	MEG
Os02g0576400	6	79	3.71882	8.0248e-31	1	67	6.06609	1.7235e-29	1378	282	-2.28881	0	PEG
Os02g0584800	21	0	NaN	0.0026218	26	0	NaN	0.00067995	1	71	6.14975	1.8551e-08	MEG
Os02g0611800	20	0	NaN	0.0034434	13	0	NaN	0.024112	0	51	NaN	9.5238e-07	MEG
Os02g0625900	7	18	1.36257	0.00010062	2	14	2.80735	1.4841e-05	108	73	-0.565063	1.0294e-13	PEG
Os02g0626400	354	30	-3.56071	4.8326e-26	141	26	-2.43911	1.6863e-06	123	3006	4.61111	0	MEG
Os02g0638650	19	0	NaN	0.0045273	12	0	NaN	0.032089	3	68	4.5025	3.8335e-07	MEG
Os02g0647900	12	0	NaN	0.032089	12	0	NaN	0.032089	1	37	5.20945	0.00012168	MEG
Os02g0647950	12	0	NaN	0.032089	12	0	NaN	0.032089	1	36	5.16993	0.00015806	MEG
Os02g0653900	59	0	NaN	1.2013e-07	36	0	NaN	4.7855e-05	6	326	5.76377	7.5656e-34	MEG
Os02g0658800	52	0	NaN	7.348e-07	34	0	NaN	8.1074e-05	3	106	5.14296	2.5361e-11	MEG
Os02g0658850	38	0	NaN	2.8287e-05	17	0	NaN	0.0078553	3	59	4.29768	3.7489e-06	MEG
Os02g0669100	104	0	NaN	1.1851e-12	38	0	NaN	2.8287e-05	42	1479	5.13809	0	MEG
Os02g0687900	15	0	NaN	0.013711	19	0	NaN	0.0045273	20	122	2.60881	1.7811e-06	MEG
Os02g0704000	73	0	NaN	3.2711e-09	37	0	NaN	3.6786e-05	7	34	2.28011	0.041054	MEG
Os02g0709300	10	18	0.847997	0.0010606	8	11	0.459432	0.042584	80	13	-2.62149	1.428e-26	PEG
Os02g0718900	183.833	27	-2.76737	4.1141e-10	149	22	-2.75974	2.1855e-08	282	1810	2.68222	1.7209e-82	MEG
Os02g0720600	27	0	NaN	0.00052024	16	0	NaN	0.010369	3	417	7.11894	2.5136e-45	MEG
Os02g0735200	64	8	-3	0.00010662	42	3	-3.80735	0.00027624	11	339	4.94571	8.7917e-33	MEG
Os02g0740400	31	0	NaN	0.00017932	14	0	NaN	0.018163	0	103	NaN	1.5289e-12	MEG
Os02g0748300	28	1	-4.80735	0.0012954	22	1	-4.45943	0.0063782	10	315	4.97728	1.1476e-30	MEG
Os02g0751100	2	14	2.80735	1.4841e-05	1	15	3.90689	1.1658e-06	81	19	-2.09192	1.4407e-23	PEG
Os02g0755900	46	0	NaN	3.4934e-06	18	0	NaN	0.0059595	6	33	2.45943	0.027248	MEG
Os02g0763200	26	0	NaN	0.00067995	16	0	NaN	0.010369	1	109	6.76818	1.137e-12	MEG
Os02g0767500	34	5	-2.76553	0.010846	29	3	-3.27302	0.0071989	37	282	2.9301	2.9485e-16	MEG
Os02g0771600	33	0	NaN	0.00010559	12	0	NaN	0.032089	3	280	6.54432	2.2446e-30	MEG
Os02g0782200	0	9	NaN	0.00010062	5	13	1.37851	0.0011541	24	23	-0.0614005	0.015357	PEG
Os02g0797600	105	9	-3.54432	1.4929e-08	47	10	-2.23266	0.016927	77	472	2.61586	1.2781e-21	MEG
Os02g0799000	150	4	-5.22882	1.1876e-15	84	4	-4.39232	1.9583e-08	20	1022	5.67525	0	MEG
Os02g0813600	68	0	NaN	1.1818e-08	38	0	NaN	2.8287e-05	0	345	NaN	4.4673e-39	MEG
Os02g0817700	31	6	-2.36923	0.041918	37	6	-2.62449	0.011275	14	150	3.42146	2.862e-11	MEG
Os03g0125100	22	0	NaN	0.0019983	13	0	NaN	0.024112	2	60	4.90689	9.8684e-07	MEG
Os03g0132000	21	0	NaN	0.0026218	14	0	NaN	0.018163	4	244	5.93074	6.3263e-26	MEG
Os03g0136200	38	7	-2.44057	0.017706	26	4	-2.70044	0.03316	67	329	2.29585	6.1676e-12	MEG
Os03g0136900	22	0	NaN	0.0019983	23	0	NaN	0.0015244	8	185	4.53138	1.5212e-17	MEG
Os03g0140100	160	0	NaN	7.9714e-19	91	0	NaN	3.2631e-11	2	1176	9.19967	0	MEG
Os03g0140200	23	0	NaN	0.0015244	17	0	NaN	0.0078553	6	264	5.45943	4.288e-27	MEG
Os03g0142900	43	1	-5.42626	2.5456e-05	30	1	-4.90689	0.00076404	13	119	3.19438	1.7872e-08	MEG
Os03g0144800	49	4	-3.61471	0.00012476	35	2	-4.12928	0.00060513	57	238	2.06193	4.577e-07	MEG
Os03g0147400	59	0	NaN	1.2013e-07	45	0	NaN	4.5333e-06	7	247	5.14101	9.5063e-25	MEG
Os03g0147550	55	0	NaN	3.3782e-07	41	0	NaN	1.2885e-05	6	212	5.14296	1.9733e-21	MEG
Os03g0149300	26	0	NaN	0.00067995	24	0	NaN	0.0011638	1	179.5	7.48784	1.9847e-20	MEG
Os03g0161200	31	0	NaN	0.00017932	25	0	NaN	0.00088927	5	248.5	5.63517	6.5883e-26	MEG
Os03g0161302	30	0	NaN	0.00023384	22	0	NaN	0.0019983	5	248.5	5.63517	6.5883e-26	MEG
Os03g0168500	40	67	0.744161	2.5625e-10	26	30	0.206451	0.0021337	562	470	-0.257909	8.9145e-47	PEG
Os03g0170400	15	0	NaN	0.013711	18	1	-4.16993	0.018662	1	138	7.10852	7.218e-16	MEG
Os03g0171600	97	13	-2.89947	2.7902e-06	71	9	-2.97982	4.6725e-05	70	755	3.43105	1.5397e-51	MEG
Os03g0180800	69	0	NaN	9.1389e-09	55	0	NaN	3.3782e-07	2	197	6.62205	8.0702e-22	MEG
Os03g0180900	31	0	NaN	0.00017932	31	0	NaN	0.00017932	2	108	5.75489	4.8278e-12	MEG
Os03g0183000	87	1	-6.44294	3.0929e-10	41	1	-5.35755	4.2843e-05	3	729	7.92481	2.5886e-79	MEG
Os03g0183050	45	0	NaN	4.5333e-06	21	1	-4.39232	0.0083341	2	520	8.02237	4.362e-57	MEG
Os03g0183300	50	3	-4.05889	3.6599e-05	21	1	-4.39232	0.0083341	70	557	2.99225	8.598e-32	MEG
Os03g0194900	88	0	NaN	7.0222e-11	59	0	NaN	1.2013e-07	11	983	6.48162	0	MEG
Os03g0197100	30	0	NaN	0.00023384	22	0	NaN	0.0019983	2	277	7.11374	1.4221e-30	MEG
Os03g0198600	55	0	NaN	3.3782e-07	33	0	NaN	0.00010559	1	116	6.85798	1.9185e-13	MEG
Os03g0203200	15	0	NaN	0.013711	15	0	NaN	0.013711	9	143	3.98995	1.4085e-12	MEG
Os03g0218400	44	0	NaN	5.884e-06	20	0	NaN	0.0034434	8	307	5.26209	8.896e-31	MEG
Os03g0227800	34	3	-3.5025	0.0020661	28	3	-3.22239	0.0092277	27	115.667	2.09894	0.0003682	MEG
Os03g0239200	29	3	-3.27302	0.0071989	19	0	NaN	0.0045273	30	162	2.43296	2.9188e-07	MEG
Os03g0241600	15	0	NaN	0.013711	15	0	NaN	0.013711	2	20	3.32193	0.028819	MEG
Os03g0242300	20	0	NaN	0.0034434	19	0	NaN	0.0045273	3	102	5.08746	6.9785e-11	MEG
Os03g0244200	41	6	-2.77259	0.0045624	37	8	-2.20945	0.039833	28	284	3.34239	1.2205e-19	MEG
Os03g0273800	24	0	NaN	0.0011638	18	0	NaN	0.0059595	1	144	7.16993	1.5781e-16	MEG
Os03g0276500	54	0	NaN	4.3763e-07	21	1	-4.39232	0.0083341	11	661	5.90907	9.9549e-68	MEG
Os03g0281466	72	0	NaN	4.2284e-09	39	0	NaN	2.1758e-05	4	401	6.64746	4.6935e-43	MEG
Os03g0281500	69	0	NaN	9.1389e-09	36	0	NaN	4.7855e-05	3	383	6.99624	1.2835e-41	MEG
Os03g0284700	21	0	NaN	0.0026218	15	0	NaN	0.013711	0	63	NaN	4.2809e-08	MEG
Os03g0285700	40	1	-5.32193	5.5599e-05	80	5	-4	1.4907e-07	10	79	2.98185	1.634e-05	MEG
Os03g0290300	25	0	NaN	0.00088927	41	0	NaN	1.2885e-05	7	66	3.23704	2.9227e-05	MEG
Os03g0299600	48	1	-5.58496	6.9512e-06	30	0	NaN	0.00023384	7	523	6.22331	8.8201e-55	MEG
Os03g0316200	47	0	NaN	2.6927e-06	37	0	NaN	3.6786e-05	6	162	4.75489	5.4357e-16	MEG
Os03g0327100	41	0	NaN	1.2885e-05	19	0	NaN	0.0045273	5	247	5.62644	9.6025e-26	MEG
Os03g0345300	117	0	NaN	4.3369e-14	37	1	-5.20945	0.00012168	4	925	7.85331	0	MEG
Os03g0345500	117	0	NaN	4.3369e-14	37	1	-5.20945	0.00012168	4	925	7.85331	0	MEG
Os03g0389601	72	3	-4.58496	1.3912e-07	45	0	NaN	4.5333e-06	13	478	5.20043	7.317e-47	MEG
Os03g0389700	22	1	-4.45943	0.0063782	24	0	NaN	0.0011638	3	195	6.02237	4.4161e-21	MEG
Os03g0392300	1	5	2.32193	0.030383	0	8	NaN	0.00028896	33	33	0	0.0061118	PEG
Os03g0392400	10	25	1.32193	4.192e-06	4	15	1.90689	7.055e-05	91	77	-0.241008	1.6385e-08	PEG
Os03g0393700	17	0	NaN	0.0078553	22	0	NaN	0.0019983	0	58	NaN	1.5553e-07	MEG
Os03g0393801	12	0	NaN	0.032089	14	0	NaN	0.018163	0	40	NaN	1.6742e-05	MEG
Os03g0416200	18	0	NaN	0.0059595	14	0	NaN	0.018163	0	36	NaN	4.7855e-05	MEG
Os03g0416250	11	0	NaN	0.042826	11	0	NaN	0.042826	0	29	NaN	0.0003051	MEG
Os03g0438100	49	0	NaN	1.6008e-06	24	1	-4.58496	0.0037419	10	143	3.83794	3.7661e-12	MEG
Os03g0567600	23	2	-3.52356	0.013328	23	3	-2.9386	0.031598	23	226	3.29662	1.2566e-15	MEG
Os03g0605300	103	1	-6.6865	5.2339e-12	67	0	NaN	1.5285e-08	53	607	3.51763	5.2151e-43	MEG
Os03g0606100	11	65	2.56294	1.5651e-21	6	43	2.8413	2.1968e-15	363	46	-2.98026	0	PEG
Os03g0638800	29	4	-2.85798	0.016382	29	4	-2.85798	0.016382	30	177	2.56071	1.3747e-08	MEG
Os03g0645900	74	4	-4.20945	2.4156e-07	41	1	-5.35755	4.2843e-05	15	331	4.4638	4.9508e-30	MEG
Os03g0645966	41	1	-5.35755	4.2843e-05	16	0	NaN	0.010369	7	160	4.51457	2.6433e-15	MEG
Os03g0669300	34	0	NaN	8.1074e-05	16	1	-4	0.032054	24	193	3.00749	5.6495e-12	MEG
Os03g0680800	49	4	-3.61471	0.00012476	46	6	-2.9386	0.0014381	37	358	3.27436	9.1033e-24	MEG
Os03g0687000	78	11	-2.82597	4.4087e-05	38	3	-3.66297	0.00075671	62	747	3.59077	7.4476e-54	MEG
Os03g0687100	78	11	-2.82597	4.4087e-05	37	3	-3.62449	0.00097307	62	745	3.5869	1.1976e-53	MEG
Os03g0692700	44	8	-2.45943	0.0093621	31	3	-3.36923	0.0043748	23	376	4.03103	2.9429e-31	MEG
Os03g0700700	30	0	NaN	0.00023384	24	0	NaN	0.0011638	0	44	NaN	5.884e-06	MEG
Os03g0726200	11	23	1.06413	4.8556e-05	6	15	1.32193	0.00051693	85	24	-1.82443	1.2832e-22	PEG
Os03g0726500	27	0	NaN	0.00052024	13	0	NaN	0.024112	5	101	4.33628	7.9019e-10	MEG
Os03g0734200	38	0	NaN	2.8287e-05	20	0	NaN	0.0034434	2	60	4.90689	9.8684e-07	MEG
Os03g0736300	76	10	-2.926	3.2445e-05	37	8	-2.20945	0.039833	84	470	2.4842	1.754e-19	MEG
Os03g0774300	3	8	1.41504	0.014214	0	5	NaN	0.0071895	42	22	-0.932886	8.918e-08	PEG
Os03g0799600	59	13	-2.1822	0.0086649	41	6	-2.77259	0.0045624	41	372	3.18161	1.0355e-23	MEG
Os03g0800000	164.667	23	-2.83984	1.4686e-09	98	15	-2.70782	9.7108e-06	153.167	1782.67	3.54086	0	MEG
Os03g0808500	33	0	NaN	0.00010559	23	0	NaN	0.0015244	1	139	7.11894	5.602e-16	MEG
Os03g0815200	34	1	-5.08746	0.00026693	24	1	-4.58496	0.0037419	6	123	4.35755	9.285e-12	MEG
Os03g0826500	1	12	3.58496	2.4813e-05	1	13	3.70044	8.9507e-06	154	28	-2.45943	2.9191e-48	PEG
Os03g0838100	35	0	NaN	6.2276e-05	19	0	NaN	0.0045273	23	272	3.5639	2.4076e-20	MEG
Os03g0849800	51	0	NaN	9.5238e-07	52	0	NaN	7.348e-07	1	273	8.09276	1.1416e-30	MEG
Os04g0105400	17	0	NaN	0.0078553	21	0	NaN	0.0026218	34	170	2.32193	6.5082e-07	MEG
Os04g0111200	50.75	1	-5.66534	3.4103e-06	49	1	-5.61471	5.3646e-06	4.75	345.25	6.18357	1.3807e-36	MEG
Os04g0116800	62	0	NaN	5.5396e-08	53	0	NaN	5.6703e-07	3	43	3.8413	0.00021464	MEG
Os04g0119500	36	4	-3.16993	0.0030486	25	0	NaN	0.00088927	7	178	4.66838	2.964e-17	MEG
Os04g0167875	0	10	NaN	3.523e-05	0	6	NaN	0.0024367	61	57	-0.0978473	3.5728e-05	PEG
Os04g0168000	10.5	0	NaN	0.049535	15.5	0	NaN	0.011921	0.5	107.667	7.75043	8.667e-13	MEG
Os04g0181300	20	0	NaN	0.0034434	18	0	NaN	0.0059595	0	80	NaN	5.4361e-10	MEG
Os04g0276200	0	6	NaN	0.0024367	0	4	NaN	0.021556	13	2	-2.70044	3.9924e-05	PEG
Os04g0379600	23	0	NaN	0.0015244	23	0	NaN	0.0015244	4	90	4.49185	4.33e-09	MEG
Os04g0465600	171	0	NaN	4.9313e-20	61	0	NaN	7.1693e-08	6	3113.5	9.01936	0	MEG
Os04g0471400	201	1	-7.65105	8.7013e-23	171	0	NaN	4.9313e-20	23	1305	5.82627	0	MEG
Os04g0474800	22	0	NaN	0.0019983	28	0	NaN	0.00039829	0	24	NaN	0.0011638	MEG
Os04g0475600	42	0	NaN	9.9199e-06	23	0	NaN	0.0015244	61	805	3.72211	2.8662e-60	MEG
Os04g0498600	415	51	-3.02454	1.9121e-24	300	45	-2.73697	2.0636e-15	952	4139	2.12025	0	MEG
Os04g0498650	411	50	-3.03914	2.1344e-24	294	45	-2.70782	7.4285e-15	947	4114	2.11911	0	MEG
Os04g0500700	18	43	1.25634	1.7374e-09	7	23	1.71621	1.2904e-06	205	168	-0.287163	1.3047e-18	PEG
Os04g0546800	36	0	NaN	4.7855e-05	18	0	NaN	0.0059595	3	125	5.38082	2.0769e-13	MEG
Os04g0547900	43	3	-3.8413	0.00021464	42	2	-4.39232	9.9868e-05	15	376	4.6477	7.1315e-35	MEG
Os04g0555300	44	0	NaN	5.884e-06	41	1	-5.35755	4.2843e-05	20	981	5.61618	0	MEG
Os04g0584600	42	3	-3.80735	0.00027624	26	1	-4.70044	0.0021996	29	299	3.36602	8.6902e-21	MEG
Os04g0598900	22	0	NaN	0.0019983	20	0	NaN	0.0034434	0	90	NaN	4.2126e-11	MEG
Os04g0610400	49	3	-4.02975	4.7132e-05	26	2	-3.70044	0.0061546	49	451	3.20227	1.0557e-28	MEG
Os04g0618200	67	2	-5.06609	1.6478e-07	59	2	-4.88264	1.2747e-06	1	195.7	7.6125	3.3163e-22	MEG
Os04g0630400	11	0	NaN	0.042826	19	0	NaN	0.0045273	4	27.5	2.78136	0.023342	MEG
Os04g0640900	29	1	-4.85798	0.00099465	44	0	NaN	5.884e-06	31	692	4.48043	2.3055e-61	MEG
Os04g0650000	47	1	-5.55459	9.0084e-06	31	0	NaN	0.00017932	17	544	5	4.74e-52	MEG
Os04g0650300	38	4	-3.24793	0.0018734	30	2	-3.90689	0.002195	11	95	3.11042	9.078e-07	MEG
Os04g0650333	56	4	-3.80735	2.1874e-05	25	2	-3.64386	0.0079635	25	190.5	2.92979	2.1509e-11	MEG
Os04g0650366	56	4	-3.80735	2.1874e-05	25	2	-3.64386	0.0079635	25	190.5	2.92979	2.1509e-11	MEG
Os04g0653000	114	20	-2.51096	9.4828e-06	88	21	-2.06711	0.002579	75	673	3.16564	1.9677e-41	MEG
Os04g0655300	16	0	NaN	0.010369	11	0	NaN	0.042826	1	157.5	7.29921	5.1725e-18	MEG
Os04g0672200	18	59	1.71272	2.0654e-15	13	27	1.05445	1.0044e-05	167.667	133	-0.33417	2.6146e-16	PEG
Os04g0674000	81	13	-2.63941	9.5445e-05	58	8	-2.85798	0.00042337	129	718	2.47661	8.0178e-29	MEG
Os04g0677500	57	3	-4.24793	6.2217e-06	37	1	-5.20945	0.00012168	26	635	4.61017	1.4263e-57	MEG
Os04g0684900	46.5	0	NaN	3.067e-06	18	0	NaN	0.0059595	4.5	217.5	5.59495	8.894e-23	MEG
Os04g0685400	46	0	NaN	3.4934e-06	14	0	NaN	0.018163	1	552	9.10852	4.1213e-61	MEG
Os04g0687800	33	0	NaN	0.00010559	11	0	NaN	0.042826	1	61	5.93074	2.4218e-07	MEG
Os05g0102600	20	60	1.58496	6.856e-15	17	44	1.37197	3.1293e-10	359	312	-0.202438	2.4001e-28	PEG
Os05g0122800	59	8	-2.88264	0.00033701	53	6	-3.14296	0.00027661	29	330	3.50834	5.8149e-24	MEG
Os05g0127500	38	0	NaN	2.8287e-05	37	0	NaN	3.6786e-05	1	371	8.53528	2.2489e-41	MEG
Os05g0128200	98	2	-5.61471	6.1216e-11	37	3	-3.62449	0.00097307	76	593	2.96396	2.9567e-33	MEG
Os05g0149251	55	7	-2.974	0.00038934	30	4	-2.90689	0.012919	37	374	3.33744	2.2e-25	MEG
Os05g0155500	106	25	-2.08406	0.00075985	35	6	-2.54432	0.017583	64	691	3.43254	2.5148e-47	MEG
Os05g0168500	70	7	-3.32193	1.1245e-05	64	9	-2.83007	0.00023064	41	741	4.17578	4.5477e-62	MEG
Os05g0176100	143	14	-3.35252	1.502e-10	83	14	-2.56768	0.0001225	106	665	2.64929	1.3529e-30	MEG
Os05g0199100	48	1	-5.58496	6.9512e-06	15	0	NaN	0.013711	8	341	5.41363	1.7944e-34	MEG
Os05g0209600	140	10	-3.80735	7.8313e-12	84	7	-3.58496	3.8232e-07	40	349.167	3.12584	8.4522e-22	MEG
Os05g0209683	109	7.33333	-3.89372	1.1572e-09	58	5	-3.53605	3.4347e-05	25	244.333	3.28885	9.6928e-17	MEG
Os05g0210100	16	1	-4	0.032054	14	0	NaN	0.018163	5	150	4.90689	3.6537e-15	MEG
Os05g0211100	52	2	-4.70044	7.6603e-06	51	0	NaN	9.5238e-07	2	19	3.24793	0.037243	MEG
Os05g0213500	19	2	-3.24793	0.037243	15	0	NaN	0.013711	14	65	2.21501	0.0047395	MEG
Os05g0218100	7	16	1.19265	0.00053046	3	10	1.73697	0.0023674	166	36	-2.20511	1.3096e-48	PEG
Os05g0227600	776	0	NaN	4.7811e-86	394	4	-6.62205	2.7206e-42	117	4813	5.36236	0	MEG
Os05g0311500	33	2	-4.04439	0.001013	21	1	-4.39232	0.0083341	9	278	4.94902	3.8554e-27	MEG
Os05g0320700	45	2	-4.49185	4.619e-05	27	4	-2.75489	0.026249	28	283.5	3.33985	1.372e-19	MEG
Os05g0363200	50	4	-3.64386	9.7346e-05	27	3	-3.16993	0.011821	9	169	4.23095	2.3095e-15	MEG
Os05g0365500	18	0	NaN	0.0059595	15	0	NaN	0.013711	18	84	2.22239	0.0011313	MEG
Os05g0366900	21	0	NaN	0.0026218	51	0	NaN	9.5238e-07	0	429	NaN	3.0395e-48	MEG
Os05g0399100	13	0	NaN	0.024112	19	0	NaN	0.0045273	5	64	3.67807	7.8551e-06	MEG
Os05g0402900	349	1	-8.44708	5.6708e-39	179	2	-6.48382	7.585e-20	207	3205	3.95262	0	MEG
Os05g0410100	31.5	0	NaN	0.00015705	21.5	0	NaN	0.0022886	23.1667	637.167	4.78155	3.8385e-59	MEG
Os05g0410200	42	0	NaN	9.9199e-06	30	0	NaN	0.00023384	29	809	4.80201	7.1794e-75	MEG
Os05g0414700	23	1	-4.52356	0.0048841	23	0	NaN	0.0015244	4	145	5.17991	4.1835e-15	MEG
Os05g0414750	19	1	-4.24793	0.014255	21	0	NaN	0.0026218	4	138	5.10852	2.439e-14	MEG
Os05g0415400	208	0	NaN	4.3019e-24	154	1	-7.26679	1.2543e-17	15	1617	6.75221	0	MEG
Os05g0417700	141	283	1.00511	6.4647e-48	105	175	0.736966	7.8377e-25	1516	522	-1.53815	0	PEG
Os05g0426350	165	14	-3.55897	7.9859e-13	96	9	-3.41504	1.2989e-07	54	872	4.0133	3.0352e-70	MEG
Os05g0426400	147	9	-4.02975	5.2655e-13	85	10	-3.08746	4.0896e-06	52	788	3.92161	2.9612e-62	MEG
Os05g0431700	34	0	NaN	8.1074e-05	19	0	NaN	0.0045273	1	209	7.70736	1.1555e-23	MEG
Os05g0431750	34	0	NaN	8.1074e-05	19	0	NaN	0.0045273	1	202.5	7.66178	5.9588e-23	MEG
Os05g0432400	43	6	-2.8413	0.002883	23	3	-2.9386	0.031598	44	223	2.34147	7.5995e-09	MEG
Os05g0445000	28	0	NaN	0.00039829	20	0	NaN	0.0034434	3	144	5.58496	1.7087e-15	MEG
Os05g0445100	34.5	0	NaN	7.1053e-05	22	0	NaN	0.0019983	4	157	5.29462	2.0375e-16	MEG
Os05g0486300	33	0	NaN	0.00010559	36	0	NaN	4.7855e-05	1	321	8.32643	6.4794e-36	MEG
Os05g0494200	36	2	-4.16993	0.00046773	27	0	NaN	0.00052024	3	353	6.87856	2.4065e-38	MEG
Os05g0494500	78	7	-3.47805	1.6387e-06	38	5	-2.926	0.004269	97	605	2.64088	8.4001e-28	MEG
Os05g0495300	23	3	-2.9386	0.031598	20	0	NaN	0.0034434	18	72	2	0.010127	MEG
Os05g0496200	41	3	-3.77259	0.00035547	30	3	-3.32193	0.0056132	38	186.5	2.2951	2.6891e-07	MEG
Os05g0522600	47	1	-5.55459	9.0084e-06	27	0	NaN	0.00052024	4	331	6.37069	2.0197e-35	MEG
Os05g0535900	14	20	0.514573	0.0029677	6	20	1.73697	6.577e-06	186	42	-2.14684	2.1147e-53	PEG
Os05g0540900	57	10	-2.51096	0.0021641	37	5	-2.88753	0.0053979	67	314	2.22853	1.0038e-10	MEG
Os05g0541000	57	11	-2.37346	0.0040711	37	7	-2.4021	0.021911	67	328	2.29146	7.445e-12	MEG
Os05g0545000	14	0	NaN	0.018163	15	1	-3.90689	0.042059	2	61	4.93074	7.6405e-07	MEG
Os05g0546300	20	0	NaN	0.0034434	11	0	NaN	0.042826	0	91	NaN	3.2631e-11	MEG
Os05g0551500	70	17	-2.04182	0.0089113	26	3	-3.11548	0.015133	4	276	6.10852	2.0285e-29	MEG
Os05g0560000	76	0	NaN	1.5151e-09	34	1	-5.08746	0.00026693	57	541	3.24659	8.6572e-35	MEG
Os05g0561600	59	5	-3.56071	2.6875e-05	41	4	-3.35755	0.00089891	59	332	2.4924	2.9846e-14	MEG
Os05g0580200	18	0	NaN	0.0059595	15	0	NaN	0.013711	1	96	6.58496	3.1132e-11	MEG
Os05g0594100	25	0	NaN	0.00088927	19	0	NaN	0.0045273	3	213	6.14975	4.7344e-23	MEG
Os06g0110100	4	41	3.35755	7.3954e-16	3	36	3.58496	2.1243e-14	337	37	-3.18715	0	PEG
Os06g0165800	87	6	-3.85798	7.074e-08	97	4	-4.59991	7.438e-10	53	577	3.44451	6.156e-40	MEG
Os06g0186400	29	0	NaN	0.0003051	23	1	-4.52356	0.0048841	1	156	7.2854	7.5606e-18	MEG
Os06g0186600	19	84	2.14439	8.9644e-25	16	64	2	2.4195e-18	359	328	-0.130288	1.0576e-25	PEG
Os06g0186650	18	75	2.05889	1.0823e-21	14	59	2.07529	2.1954e-17	348	287	-0.278037	2.8042e-30	PEG
Os06g0215900	34	0	NaN	8.1074e-05	23	0	NaN	0.0015244	1	429.5	8.74651	9.3134e-48	MEG
Os06g0215925	34	0	NaN	8.1074e-05	23	0	NaN	0.0015244	1	429.5	8.74651	9.3134e-48	MEG
Os06g0218500	42	0	NaN	9.9199e-06	24	0	NaN	0.0011638	1	313	8.29002	4.8473e-35	MEG
Os06g0218600	51	0	NaN	9.5238e-07	24	0	NaN	0.0011638	1	364	8.50779	1.3063e-40	MEG
Os06g0237300	41	8	-2.35755	0.017603	50	11	-2.18442	0.016431	91	381	2.06585	1.2923e-10	MEG
Os06g0288100	34	0	NaN	8.1074e-05	24	1	-4.58496	0.0037419	6	270	5.49185	9.5218e-28	MEG
Os06g0294600	89	0	NaN	5.4387e-11	47	0	NaN	2.6927e-06	2	112	5.80735	1.7493e-12	MEG
Os06g0294775	61	0	NaN	7.1693e-08	32	0	NaN	0.00013757	2	91	5.50779	3.6299e-10	MEG
Os06g0303800	16	0	NaN	0.010369	17	1	-4.08746	0.024449	11	192	4.12553	6.1395e-17	MEG
Os06g0316800	82	0	NaN	3.2576e-10	95	1	-6.56986	4.0171e-11	2	386	7.59246	1.7804e-42	MEG
Os06g0317200	283	0	NaN	2.6567e-32	210	2	-6.71425	3.0396e-23	8	1763	7.78382	0	MEG
Os06g0324300	6	39	2.70044	1.0749e-13	6	18	1.58496	3.895e-05	122	40	-1.60881	2.3159e-29	PEG
Os06g0496000	2	29	3.85798	4.4686e-12	1	32	5	3.7286e-14	231	16	-3.85175	5.6187e-89	PEG
Os06g0498150	144	0	NaN	4.5845e-17	89	0	NaN	5.4387e-11	15	1939	7.01421	0	MEG
Os06g0523100	87	17	-2.35548	0.00035578	62	10	-2.63227	0.00073816	128	717	2.48583	5.2588e-29	MEG
Os06g0527800	143	0	NaN	5.9068e-17	92	1	-6.52356	8.6331e-11	10	2154.5	7.75121	0	MEG
Os06g0528300	38	0	NaN	2.8287e-05	38	0	NaN	2.8287e-05	6	144.5	4.58996	4.3288e-14	MEG
Os06g0538900	102	13	-2.97199	8.9975e-07	59	7	-3.07529	0.00015298	70	798	3.51096	6.1967e-56	MEG
Os06g0573600	50	2	-4.64386	1.2795e-05	24	1	-4.58496	0.0037419	9	195	4.43741	3.6711e-18	MEG
Os06g0589600	20	2	-3.32193	0.028819	17	0	NaN	0.0078553	14	102	2.86507	1.9373e-06	MEG
Os06g0596300	52	1	-5.70044	2.4682e-06	33	0	NaN	0.00010559	11	168	3.93289	2.2223e-14	MEG
Os06g0602400	44	0	NaN	5.884e-06	37	0	NaN	3.6786e-05	3	596	7.63421	7.8414e-65	MEG
Os06g0632200	36	3	-3.58496	0.001251	29	2	-3.85798	0.0028404	15	402	4.74416	1.1228e-37	MEG
Os06g0633800	193	14	-3.7851	9.3132e-16	130	18	-2.85244	7.5967e-08	98	1167	3.57388	8.7612e-83	MEG
Os06g0644200	79	2	-5.30378	7.7088e-09	86	2	-5.42626	1.2958e-09	29	320	3.46395	6.2006e-23	MEG
Os06g0644250	66	2	-5.04439	2.1276e-07	67	1	-6.06609	5.1782e-08	25	293	3.5509	1.0078e-21	MEG
Os06g0647400	16	0	NaN	0.010369	14	0	NaN	0.018163	0	48	NaN	2.076e-06	MEG
Os06g0658900	17	1	-4.08746	0.024449	11	0	NaN	0.042826	3	35	3.54432	0.0016079	MEG
Os06g0665800	16	0	NaN	0.010369	14	0	NaN	0.018163	2	201	6.65105	2.9419e-22	MEG
Os06g0691400	130	0	NaN	1.5966e-15	56	0	NaN	2.6081e-07	3	929	8.27457	0	MEG
Os06g0706400	22	0	NaN	0.0019983	19	2	-3.24793	0.037243	36	182	2.33787	2.034e-07	MEG
Os06g0713000	64	0	NaN	3.3086e-08	27	0	NaN	0.00052024	0	421	NaN	2.267e-47	MEG
Os06g0725200	90	0	NaN	4.2126e-11	30	0	NaN	0.00023384	6	420	6.12928	4.3751e-44	MEG
Os06g0725250	48	0	NaN	2.076e-06	21	0	NaN	0.0026218	2	297	7.21432	9.275e-33	MEG
Os06g0731750	49	2	-4.61471	1.6538e-05	42	4	-3.39232	0.00070312	19	260	3.77444	1.0146e-20	MEG
Os06g0731800	49	2	-4.61471	1.6538e-05	42	4	-3.39232	0.00070312	19	260	3.77444	1.0146e-20	MEG
Os07g0103100	20	0	NaN	0.0034434	11	0	NaN	0.042826	7	95	3.7625	2.6048e-08	MEG
Os07g0150100	46	2	-4.52356	3.5726e-05	48	3	-4	6.0694e-05	25	391	3.96717	5.5695e-32	MEG
Os07g0182900	3	7	1.22239	0.033648	3	13	2.11548	0.00014429	21	5	-2.07039	8.5243e-07	PEG
Os07g0186400	26	1	-4.70044	0.0021996	16	1	-4	0.032054	8	123	3.94251	7.134e-11	MEG
Os07g0187900	24	2	-3.58496	0.010303	16	0	NaN	0.010369	6	453	6.2384	1.1156e-47	MEG
Os07g0208500	261	31	-3.07371	3.0179e-16	226	25	-3.17632	6.7908e-15	109	1390	3.67268	0	MEG
Os07g0208533	97	13	-2.89947	2.7902e-06	75	10	-2.90689	4.0736e-05	45	484	3.42701	1.5791e-33	MEG
Os07g0208566	35	2	-4.12928	0.00060513	27	2	-3.75489	0.0047563	12	191	3.99247	2.1461e-16	MEG
Os07g0227400	2	11	2.45943	0.00028546	2	9	2.16993	0.0019921	68	16	-2.08746	6.104e-20	PEG
Os07g0246200	48	5	-3.26303	0.00039233	79	18	-2.13386	0.0028869	65	297	2.19195	7.7113e-10	MEG
Os07g0252400	45	3	-3.90689	0.00012954	26	0	NaN	0.00067995	18	164	3.18763	3.3477e-11	MEG
Os07g0418600	31	0	NaN	0.00017932	15	0	NaN	0.013711	14	166.333	3.57058	5.8009e-13	MEG
Os07g0424400	61	6	-3.34577	4.0717e-05	50	6	-3.05889	0.00056282	78	522	2.7425	6.8255e-26	MEG
Os07g0435300	24	0	NaN	0.0011638	22	0	NaN	0.0019983	22	146	2.73039	4.1883e-08	MEG
Os07g0448100	32	0	NaN	0.00013757	31	0	NaN	0.00017932	15	810	5.75489	7.2077e-82	MEG
Os07g0457400	97	0	NaN	7.0568e-12	80	1	-6.32193	1.8506e-09	6	397	6.04803	1.3988e-41	MEG
Os07g0457500	83	0	NaN	2.5221e-10	70	1	-6.12928	2.3975e-08	4	323	6.33539	1.5068e-34	MEG
Os07g0462200	62	0	NaN	5.5396e-08	40	0	NaN	1.6742e-05	17	307	4.17463	1.4756e-26	MEG
Os07g0479300	43	4	-3.42626	0.00054976	33	4	-3.04439	0.0062986	33	285	3.11042	6.4409e-18	MEG
Os07g0500300	29	0	NaN	0.0003051	18	0	NaN	0.0059595	37	171	2.2084	2.8371e-06	MEG
Os07g0502200	20	0	NaN	0.0034434	24	1	-4.58496	0.0037419	6	192	5	2.9662e-19	MEG
Os07g0522500	12	0	NaN	0.032089	12	0	NaN	0.032089	5	173	5.1127	1.1337e-17	MEG
Os07g0526400	190	0	NaN	4.0499e-22	114	0	NaN	9.2991e-14	16	516	5.01123	1.6501e-49	MEG
Os07g0529600	65	6	-3.43741	1.5477e-05	37	1	-5.20945	0.00012168	90	999	3.47249	1.0635e-68	MEG
Os07g0530400	45	2	-4.49185	4.619e-05	24	2	-3.58496	0.010303	56	594	3.40696	1.6196e-40	MEG
Os07g0534700	12	0	NaN	0.032089	13	0	NaN	0.024112	0	25	NaN	0.00088927	MEG
Os07g0537250	21	0	NaN	0.0026218	14	0	NaN	0.018163	1	39	5.2854	7.2169e-05	MEG
Os07g0537500	24	0	NaN	0.0011638	14	0	NaN	0.018163	1	52	5.70044	2.4682e-06	MEG
Os07g0539300	66	0	NaN	1.977e-08	44	1	-5.45943	1.9629e-05	1	41	5.35755	4.2843e-05	MEG
Os07g0555000	137	15	-3.19114	1.4409e-09	75	9	-3.05889	1.8529e-05	52	722	3.79542	2.4554e-55	MEG
Os07g0573900	29	2	-3.85798	0.0028404	25	0	NaN	0.00088927	36	407	3.49896	3.8906e-29	MEG
Os07g0582400	35	0	NaN	6.2276e-05	21	0	NaN	0.0026218	9	93	3.36923	2.6606e-07	MEG
Os07g0585000	36	0	NaN	4.7855e-05	19	1	-4.24793	0.014255	27	350	3.69632	7.7639e-27	MEG
Os07g0603700	65	0	NaN	2.5574e-08	18	0	NaN	0.0059595	4	432	6.75489	1.9601e-46	MEG
Os07g0603750	65	0	NaN	2.5574e-08	18	0	NaN	0.0059595	4	432	6.75489	1.9601e-46	MEG
Os07g0604500	12	0	NaN	0.032089	21	2	-3.39232	0.022292	24	139	2.53398	7.161e-07	MEG
Os07g0615200	173	1	-7.43463	1.026e-19	134	2	-6.06609	6.6241e-15	32	1253	5.29117	0	MEG
Os07g0617100	29	0	NaN	0.0003051	11	0	NaN	0.042826	3	330	6.78136	7.7892e-36	MEG
Os07g0634400	123	0	NaN	9.4418e-15	113	0	NaN	1.1992e-13	4	981	7.93811	0	MEG
Os07g0638100	73	4	-4.18982	3.1047e-07	45	7	-2.6845	0.0038193	31	821	4.72704	3.271e-75	MEG
Os07g0658100	12	0	NaN	0.032089	18	1	-4.16993	0.018662	3	83	4.79008	8.5713e-09	MEG
Os07g0674100	23	0	NaN	0.0015244	21	0	NaN	0.0026218	2	119	5.89482	2.9632e-13	MEG
Os07g0677300	44	0	NaN	5.884e-06	33	0	NaN	0.00010559	0	595	NaN	2.4482e-66	MEG
Os07g0683600	35	1	-5.12928	0.00020538	18	0	NaN	0.0059595	5	340	6.08746	6.9414e-36	MEG
Os07g0685700	46	1	-5.52356	1.1677e-05	18	0	NaN	0.0059595	13	255	4.29391	8.6573e-23	MEG
Os07g0688700	26	1	-4.70044	0.0021996	12	0	NaN	0.032089	1	367	8.51964	6.1459e-41	MEG
Os08g0100500	2	13	2.70044	3.9924e-05	5	14	1.48543	0.00048708	73	12	-2.60486	2.9214e-24	PEG
Os08g0141400	27	1	-4.75489	0.0016876	18	0	NaN	0.0059595	1	102	6.67243	6.7514e-12	MEG
Os08g0157500	142	2	-6.14975	8.7423e-16	87	0	NaN	9.0672e-11	37	1968	5.73306	0	MEG
Os08g0160500	103	5	-4.36457	4.7915e-10	33	0	NaN	0.00010559	69	419	2.60228	3.6668e-19	MEG
Os08g0160600	46	2	-4.52356	3.5726e-05	17	0	NaN	0.0078553	24	179	2.89885	1.3017e-10	MEG
Os08g0189100	2543.5	20	-6.99067	0	1102.5	27	-5.35168	0	394	61791	7.29306	0	MEG
Os08g0196900	181	6	-4.91488	4.6675e-18	228	9	-4.66297	1.0017e-21	44	963.3	4.45241	2.0579e-84	MEG
Os08g0224100	9	19	1.078	0.000238	3	16	2.41504	8.1544e-06	163	95	-0.778873	5.3483e-24	PEG
Os08g0224150	9	19	1.078	0.000238	3	16	2.41504	8.1544e-06	163	95	-0.778873	5.3483e-24	PEG
Os08g0237000	130	6	-4.43741	1.6195e-12	96	8	-3.58496	5.2392e-08	57	1118	4.29381	0	MEG
Os08g0246001	51	0	NaN	9.5238e-07	34	0	NaN	8.1074e-05	4	89	4.47573	5.5686e-09	MEG
Os08g0258200	37	2	-4.20945	0.00036154	32	5	-2.67807	0.017169	6	114.5	4.25424	7.7188e-11	MEG
Os08g0374701	24	0	NaN	0.0011638	29	1	-4.85798	0.00099465	6	261	5.44294	9.0995e-27	MEG
Os08g0377100	18	0	NaN	0.0059595	12	0	NaN	0.032089	0	20	NaN	0.0034434	MEG
Os08g0389700	13	0	NaN	0.024112	23	0	NaN	0.0015244	0	68	NaN	1.1818e-08	MEG
Os08g0412700	25.5	0	NaN	0.00077753	12	0	NaN	0.032089	1	61	5.93074	2.4218e-07	MEG
Os08g0428400	17	1	-4.08746	0.024449	13	0	NaN	0.024112	2	106	5.72792	8.0217e-12	MEG
Os08g0433600	15	0	NaN	0.013711	11	0	NaN	0.042826	6	75	3.64386	1.3524e-06	MEG
Os08g0434100	67	2	-5.06609	1.6478e-07	83	2	-5.37504	2.7819e-09	16	660	5.36632	4.2511e-65	MEG
Os08g0434150	62.1667	1.5	-5.37311	3.215e-07	48	2	-4.58496	2.1377e-05	15	627	5.38543	5.0955e-62	MEG
Os08g0434300	170	10	-4.08746	5.0109e-15	99	12	-3.04439	8.0977e-07	68	929	3.77207	2.685e-70	MEG
Os08g0441500	43	6	-2.8413	0.002883	15	1	-3.90689	0.042059	12	89	2.89077	7.9012e-06	MEG
Os08g0445000	25	0	NaN	0.00088927	26	0	NaN	0.00067995	0	155	NaN	2.8262e-18	MEG
Os08g0447000	41	0	NaN	1.2885e-05	26	0	NaN	0.00067995	9	324	5.16993	3.9434e-32	MEG
Os08g0448000	29	0	NaN	0.0003051	26	0	NaN	0.00067995	12	358.417	4.90053	2.1133e-34	MEG
Os08g0448050	14	0	NaN	0.018163	12	0	NaN	0.032089	6	260	5.43741	1.1693e-26	MEG
Os08g0521600	26	40	0.621488	4.888e-06	14	19	0.440573	0.0056132	726	318	-1.19094	0	PEG
Os08g0535200	191	2	-6.57743	3.6677e-21	122	0	NaN	1.2172e-14	6	3120	9.02237	0	MEG
Os08g0540100	22	2	-3.45943	0.017239	31	4	-2.9542	0.010177	15	145	3.27302	2.2265e-10	MEG
Os08g0542900	4	12	1.58496	0.0010741	4	10	1.32193	0.0061394	49	14	-1.80735	1.9868e-13	PEG
Os08g0556900	46	0	NaN	3.4934e-06	12	0	NaN	0.032089	2	849	8.72962	0	MEG
Os08g0557600	36	3	-3.58496	0.001251	24	1	-4.58496	0.0037419	16	347	4.43879	2.7335e-31	MEG
Os09g0119100	2	13	2.70044	3.9924e-05	3	11	1.87447	0.00094237	85	12	-2.82443	2.7126e-29	PEG
Os09g0122000	22	0	NaN	0.0019983	16	0	NaN	0.010369	0	193	NaN	1.8983e-22	MEG
Os09g0258000	24	0	NaN	0.0011638	28	1	-4.80735	0.0012954	5	177	5.14568	4.1516e-18	MEG
Os09g0346500	112	0	NaN	1.5466e-13	23	0	NaN	0.0015244	83	958	3.52884	3.0718e-67	MEG
Os09g0368900	6	22	1.87447	1.0743e-06	4	9	1.16993	0.014228	88	14	-2.65208	2.676e-29	PEG
Os09g0369050	42	10	-2.07039	0.044411	15	1	-3.90689	0.042059	28	287	3.35755	6.0464e-20	MEG
Os09g0379600	89	2	-5.47573	6.0381e-10	36	6	-2.58496	0.01409	2	173	6.43463	3.4516e-19	MEG
Os09g0379900	60	9	-2.73697	0.00056561	39	1	-5.2854	7.2169e-05	25	384	3.94111	3.0548e-31	MEG
Os09g0413600	14	0	NaN	0.018163	14	0	NaN	0.018163	3	270	6.49185	2.7774e-29	MEG
Os09g0422500	24	0	NaN	0.0011638	21	1	-4.39232	0.0083341	9	42	2.22239	0.025892	MEG
Os09g0422550	23	0	NaN	0.0015244	19	1	-4.24793	0.014255	9	42	2.22239	0.025892	MEG
Os09g0425900	39	0	NaN	2.1758e-05	34	0	NaN	8.1074e-05	3	199	6.05166	1.6115e-21	MEG
Os09g0439200	135	1	-7.07682	1.5442e-15	86	1	-6.42626	3.9928e-10	5	555	6.79442	2.622e-59	MEG
Os09g0441400	24	0	NaN	0.0011638	16	0	NaN	0.010369	9	121	3.74894	3.0787e-10	MEG
Os09g0456800	62	4	-3.9542	4.888e-06	36	3	-3.58496	0.001251	37	669	4.17641	3.3997e-56	MEG
Os09g0456850	49	2	-4.61471	1.6538e-05	27	3	-3.16993	0.011821	35	595	4.08746	3.1719e-49	MEG
Os09g0472100	22	0	NaN	0.0019983	16	0	NaN	0.010369	2	56	4.80735	2.748e-06	MEG
Os09g0484200	125	3	-5.38082	2.0769e-13	51	1	-5.67243	3.1967e-06	38	2745	6.17466	0	MEG
Os09g0508250	80	0	NaN	5.4361e-10	42	0	NaN	9.9199e-06	0	168	NaN	1.0531e-19	MEG
Os09g0511700	33	0	NaN	0.00010559	34	0	NaN	8.1074e-05	1	431	8.75154	6.39e-48	MEG
Os09g0520400	12	0	NaN	0.032089	15	0	NaN	0.013711	0	84	NaN	1.9527e-10	MEG
Os09g0520800	17	0	NaN	0.0078553	12	0	NaN	0.032089	2	220	6.78136	2.4426e-24	MEG
Os09g0533400	33	4	-3.04439	0.0062986	41	0	NaN	1.2885e-05	5	154	4.94486	1.3385e-15	MEG
Os09g0538000	87	0	NaN	9.0672e-11	59	0	NaN	1.2013e-07	7	34	2.28011	0.041054	MEG
Os09g0561600	16	0	NaN	0.010369	13	0	NaN	0.024112	2	58	4.85798	1.6466e-06	MEG
Os09g0562600	15	0	NaN	0.013711	15	0	NaN	0.013711	4	91	4.50779	3.3668e-09	MEG
Os09g0563200	35	2	-4.12928	0.00060513	54	1	-5.75489	1.4721e-06	8	301	5.23362	3.9915e-30	MEG
Os09g0563225	26	2	-3.70044	0.0061546	43.5	1	-5.44294	2.2353e-05	7	266.25	5.24928	7.6686e-27	MEG
Os10g0103800	3	20	2.73697	1.6571e-07	1	5	2.32193	0.030383	56	41	-0.449803	6.0439e-07	PEG
Os10g0138300	0	68	NaN	8.9661e-31	0	52	NaN	9.0984e-24	243	41	-2.56726	2.7242e-77	PEG
Os10g0138600	1	43	5.42626	5.5281e-19	0	21	NaN	4.1233e-10	375	14	-4.74339	0	PEG
Os10g0148100	562	1	-9.13443	3.3531e-62	329	3	-6.77698	1.0015e-35	15	3871	8.0116	0	MEG
Os10g0150700	15	0	NaN	0.013711	20	0	NaN	0.0034434	37	1220	5.04321	0	MEG
Os10g0159800	25	0	NaN	0.00088927	25	1	-4.64386	0.0028683	22	144	2.71049	6.4487e-08	MEG
Os10g0180000	50	10	-2.32193	0.0092768	73	10	-2.8679	6.4103e-05	56	605	3.43344	1.227e-41	MEG
Os10g0198900	45	0	NaN	4.5333e-06	18	0	NaN	0.0059595	2	235.5	6.87958	4.9136e-26	MEG
Os10g0317900	54	1	-5.75489	1.4721e-06	30	1	-4.90689	0.00076404	11	93	3.07973	1.4431e-06	MEG
Os10g0317950	33	0	NaN	0.00010559	24	1	-4.58496	0.0037419	8	59	2.88264	0.00033701	MEG
Os10g0340600	59	2	-4.88264	1.2747e-06	48	1	-5.58496	6.9512e-06	2	273	7.09276	3.892e-30	MEG
Os10g0416100	32	1	-5	0.00045131	21	0	NaN	0.0026218	4	107	4.74147	5.9986e-11	MEG
Os10g0442700	37.5	0.5	-6.22882	5.9502e-05	24	0	NaN	0.0011638	9.5	130	3.77444	5.5421e-11	MEG
Os10g0442800	50.5	2	-4.65821	1.1255e-05	26	0	NaN	0.00067995	10	164	4.03562	2.1925e-14	MEG
Os10g0444700	99	0	NaN	4.2376e-12	33	0	NaN	0.00010559	5	1203	7.91049	0	MEG
Os10g0444850	46	0	NaN	3.4934e-06	13	0	NaN	0.024112	3	842	8.13271	0	MEG
Os10g0450800	38	0	NaN	2.8287e-05	55	0	NaN	3.3782e-07	6	629	6.71195	7.7317e-67	MEG
Os10g0450900	177	0	NaN	1.0817e-20	124	0	NaN	7.324e-15	8	1776	7.79442	0	MEG
Os10g0468500	39	4	-3.2854	0.0014673	36	0	NaN	4.7855e-05	1	70	6.12928	2.3975e-08	MEG
Os10g0502450	15	0	NaN	0.013711	11	0	NaN	0.042826	11	60	2.44746	0.0021912	MEG
Os10g0505700	78	0	NaN	9.074e-10	37	0	NaN	3.6786e-05	14	111	2.98706	2.5429e-07	MEG
Os10g0509100	50	8	-2.64386	0.0025483	24	3	-3	0.024745	70	365	2.38247	3.5266e-14	MEG
Os10g0523700	32	0	NaN	0.00013757	12	0	NaN	0.032089	16	176	3.45943	3.5441e-13	MEG
Os10g0530900	13	0	NaN	0.024112	13	0	NaN	0.024112	1	59	5.88264	4.0534e-07	MEG
Os10g0536400	55	0	NaN	3.3782e-07	36	1	-5.16993	0.00015806	13	93.5	2.84645	6.1187e-06	MEG
Os10g0536450	122	2	-5.93074	1.385e-13	75	2	-5.22882	2.1377e-08	18	226.5	3.65344	1.2647e-17	MEG
Os10g0539600	134.5	7	-4.26411	1.5073e-12	85	4	-4.40939	1.5229e-08	74	1533	4.37269	0	MEG
Os10g0542900	214	0	NaN	9.4646e-25	105	0	NaN	9.1863e-13	5	427	6.41616	2.2918e-45	MEG
Os10g0579800	94	2	-5.55459	1.6924e-10	67	3	-4.48113	4.939e-07	14	464.5	5.05218	6.5434e-45	MEG
Os10g0579850	78	1	-6.2854	3.087e-09	51	0	NaN	9.5238e-07	13	433.5	5.05945	4.8307e-42	MEG
Os10g0580900	32	2	-4	0.0013108	12	0	NaN	0.032089	2	75	5.22882	2.1377e-08	MEG
Os11g0115350	267	1	-8.0607	5.1723e-30	182	0	NaN	3.0568e-21	22	1252	5.83059	0	MEG
Os11g0161800	21	0	NaN	0.0026218	31	0	NaN	0.00017932	0	22	NaN	0.0019983	MEG
Os11g0171300	41	3	-3.77259	0.00035547	31	4	-2.9542	0.010177	56	355	2.66432	3.6609e-17	MEG
Os11g0195500	40	4	-3.32193	0.0011487	28	2	-3.80735	0.0036756	17	258	3.92376	2.368e-21	MEG
Os11g0208800	19	0	NaN	0.0045273	15	0	NaN	0.013711	0	72	NaN	4.2284e-09	MEG
Os11g0208850	23	0	NaN	0.0015244	17	0	NaN	0.0078553	0	78.1667	NaN	8.6946e-10	MEG
Os11g0210100	24	0	NaN	0.0011638	25	0	NaN	0.00088927	2	1365	9.41469	0	MEG
Os11g0222000	26	0	NaN	0.00067995	11	0	NaN	0.042826	2	185	6.53138	1.6676e-20	MEG
Os11g0222100	25	0	NaN	0.00088927	11	0	NaN	0.042826	2	184	6.52356	2.1464e-20	MEG
Os11g0246166	103.5	8	-3.69349	8.4621e-09	48	9	-2.41504	0.0076016	73.5	487.5	2.72959	4.4798e-24	MEG
Os11g0246200	118.5	13	-3.1883	2.0081e-08	57	9	-2.66297	0.0010987	82.5	513.5	2.6379	9.1324e-24	MEG
Os11g0261900	29	3	-3.27302	0.0071989	14	0	NaN	0.018163	5	72	3.848	1.0868e-06	MEG
Os11g0289700	15	0	NaN	0.013711	14	0	NaN	0.018163	0	105.5	NaN	8.088e-13	MEG
Os11g0455500	407	45	-3.17703	9.2659e-26	207	33	-2.64909	1.9242e-10	262	4238	4.01574	0	MEG
Os11g0455800	56	10	-2.48543	0.0026747	29	2	-3.85798	0.0028404	40	405	3.33985	2.1355e-27	MEG
Os11g0482901	80	0	NaN	5.4361e-10	18	0	NaN	0.0059595	1	275	8.10329	6.8996e-31	MEG
Os11g0507200	41	0	NaN	1.2885e-05	24	0	NaN	0.0011638	2	21	3.39232	0.022292	MEG
Os11g0512100	0	21	NaN	4.1233e-10	0	33	NaN	2.0316e-15	426	2	-7.73471	0	PEG
Os11g0512600	4	13	1.70044	0.00043856	6	14	1.22239	0.0011897	2336	16	-7.18982	0	PEG
Os11g0592000	67.5	1	-6.07682	4.5543e-08	29	0	NaN	0.0003051	2	23	3.52356	0.013328	MEG
Os11g0599200	13	0	NaN	0.024112	14	0	NaN	0.018163	1	67	6.06609	5.1782e-08	MEG
Os11g0602800	49	3	-4.02975	4.7132e-05	32	0	NaN	0.00013757	46	288	2.64636	5.2547e-14	MEG
Os11g0679700	37	0	NaN	3.6786e-05	25	0	NaN	0.00088927	0	69	NaN	9.1389e-09	MEG
Os11g0702100	23	0	NaN	0.0015244	16	0	NaN	0.010369	2	150	6.22882	1.1551e-16	MEG
Os11g0704600	96	3	-5	3.1865e-10	49	2	-4.61471	1.6538e-05	27	522	4.27302	5.1631e-45	MEG
Os12g0115500	135	0	NaN	4.4902e-16	37	2	-4.20945	0.00036154	22	362	4.04041	3.2953e-30	MEG
Os12g0128700	24	0	NaN	0.0011638	11	0	NaN	0.042826	8	160	4.32193	7.6038e-15	MEG
Os12g0144600	2	43	4.42626	3.4299e-18	1	5	2.32193	0.030383	362	40	-3.17792	0	PEG
Os12g0168800	10	55	2.45943	5.6697e-18	2	35	4.12928	1.0715e-14	36	24	-0.584963	2.1874e-05	PEG
Os12g0170400	22	1	-4.45943	0.0063782	14	0	NaN	0.018163	0	113	NaN	1.1992e-13	MEG
Os12g0170500	22	1	-4.45943	0.0063782	11	0	NaN	0.042826	0	113	NaN	1.1992e-13	MEG
Os12g0188566	28	2	-3.80735	0.0036756	22	1	-4.45943	0.0063782	39	160	2.03653	5.4579e-05	MEG
Os12g0188700	27	1	-4.75489	0.0016876	22	1	-4.45943	0.0063782	37	153	2.04793	7.0183e-05	MEG
Os12g0189300	196	0	NaN	8.8985e-23	189	1	-7.56224	1.8006e-21	64	2500	5.28771	0	MEG
Os12g0189500	0	7	NaN	0.00083548	0	4	NaN	0.021556	105	2	-5.71425	3.0248e-45	PEG
Os12g0190000	63	4	-3.97728	3.8062e-06	56	1	-5.80735	8.7847e-07	51	408	3	9.187e-24	MEG
Os12g0207000	56	0	NaN	2.6081e-07	29	1	-4.85798	0.00099465	2	536	8.06609	7.8734e-59	MEG
Os12g0226900	13	0	NaN	0.024112	29	0	NaN	0.0003051	2	35	4.12928	0.00060513	MEG
Os12g0227050	12	0	NaN	0.032089	27	0	NaN	0.00052024	2	35	4.12928	0.00060513	MEG
Os12g0257600	36	0	NaN	4.7855e-05	27	0	NaN	0.00052024	0	65	NaN	2.5574e-08	MEG
Os12g0285100	47.6667	10	-2.25298	0.014829	58	8	-2.85798	0.00042337	44	298	2.75974	1.5588e-15	MEG
Os12g0291066	187	3	-5.96193	3.3178e-20	123	0	NaN	9.4418e-15	335	1375	2.0372	2.4837e-33	MEG
Os12g0291100	199	3	-6.05166	1.6115e-21	136	0	NaN	3.4843e-16	335	1441.5	2.10534	3.5658e-38	MEG
Os12g0292301	48	2	-4.58496	2.1377e-05	43	2	-4.42626	7.7227e-05	2	488	7.93074	1.3406e-53	MEG
Os12g0292400	59	2	-4.88264	1.2747e-06	66	2	-5.04439	2.1276e-07	2	620	8.27612	5.5642e-68	MEG
Os12g0409000	126	12	-3.39232	1.454e-09	115	10	-3.52356	3.35e-09	145.5	768	2.40009	9.5318e-29	MEG
Os12g0421000	81	1	-6.33985	1.433e-09	61	0	NaN	7.1693e-08	11	447	5.3447	1.724e-44	MEG
Os12g0443500	133	1	-7.05528	2.5642e-15	76	0	NaN	1.5151e-09	15	529	5.14023	2.1053e-51	MEG
Os12g0448900	35	0	NaN	6.2276e-05	23	0	NaN	0.0015244	4	40	3.32193	0.0011487	MEG
Os12g0460800	17	0.5	-5.08746	0.014248	32	4	-3	0.0080099	14.5	77.1667	2.41192	0.00056777	MEG
Os12g0465700	130	6	-4.43741	1.6195e-12	101	5	-4.33628	7.9019e-10	30	960.95	5.00143	0	MEG
Os12g0496900	2	7	1.80735	0.013328	3	7	1.22239	0.033648	129	20	-2.6893	1.0142e-42	PEG
Os12g0506100	0	59	NaN	7.7944e-27	0	41	NaN	6.1253e-19	105.5	0	NaN	3.7316e-47	PEG
Os12g0555500	131	1	-7.03342	4.2583e-15	63	0	NaN	4.2809e-08	11	348	4.98351	9.323e-34	MEG
Os12g0563600	78	2	-5.2854	9.9471e-09	59	5	-3.56071	2.6875e-05	16	481	4.90989	1.0003e-45	MEG
Os12g0566200	9	13	0.530515	0.019454	7	14	1	0.0026218	82	58	-0.499571	4.2361e-10	PEG
Os12g0566700	66	1	-6.04439	6.6947e-08	59	0	NaN	1.2013e-07	15	420	4.80735	1.2823e-39	MEG
Os12g0568700	23	0	NaN	0.0015244	19	0	NaN	0.0045273	2	481	7.90989	7.7686e-53	MEG
Os12g0576100	50	0	NaN	1.2346e-06	24	0	NaN	0.0011638	11	185	4.07195	3.435e-16	MEG
Os12g0583900	8	24	1.58496	1.4905e-06	7	27	1.94753	3.4349e-08	139	69.5	-1	3.7919e-24	PEG
Os12g0584050	7	24	1.77761	5.262e-07	6	26	2.11548	2.6594e-08	135	69.5	-0.957875	7.5774e-23	PEG
Os12g0617400	18	0	NaN	0.0059595	14	0	NaN	0.018163	0	33	NaN	0.00010559	MEG
Os12g0632800	40	2	-4.32193	0.00016704	23	3	-2.9386	0.031598	9	155	4.1062	7.3347e-14	MEG
Os12g0636200	28	1	-4.80735	0.0012954	20	0	NaN	0.0034434	2	225	6.81378	6.9266e-25	MEG

## Sheet: TableS3
Table S3 imprinted genes of R9Z.
gene ID	ZS97 ASRs in 9Z	9311 ASRs in 9Z	log2(9311/ZS97)	p-value	ZS97 ASRs in Z9	9311 ASRs in Z9	log2(9311/ZS97)	p-value	imprint type
BGIOSGA015491a	1	45	5.49185	1.5138e-05	15	0	NaN	0.013711	MEG
BGIOSGA018494a	0	18	NaN	0.0059595	24	0	NaN	0.0011638	MEG
Os01g0108600	1	55	5.78136	1.1371e-06	25	2	-3.64386	0.0079635	MEG
Os01g0118400	0	82.5	NaN	2.8663e-10	31.5	3	-3.39232	0.0038615	MEG
Os01g0120500	3	23	2.9386	0.031598	12	0	NaN	0.032089	MEG
Os01g0124200	4	706	7.46352	2.82e-76	735	13	-5.82116	9.5874e-75	MEG
Os01g0127300	10	62	2.63227	0.00073816	58	4	-3.85798	1.3281e-05	MEG
Os01g0135900	54	1185	4.45578	0	501	6	-6.3837	6.6262e-53	MEG
Os01g0151700	4	40.5	3.33985	0.0010162	28	2	-3.80735	0.0036756	MEG
Os01g0182600	10	66	2.72247	0.00030687	42	7	-2.58496	0.0074306	MEG
Os01g0191700	0	22	NaN	0.0019983	11	0	NaN	0.042826	MEG
Os01g0197400	8	1300	7.3443	0	843	2	-8.71939	0	MEG
Os01g0201200	2	33	4.04439	0.001013	34	3	-3.5025	0.0020661	MEG
Os01g0201700	0	71	NaN	5.4665e-09	30	0	NaN	0.00023384	MEG
Os01g0201800	1	19	4.24793	0.014255	18	0	NaN	0.0059595	MEG
Os01g0209500	164	10	-4.03562	1.4613e-64	18	94	2.38466	2.1059e-29	PEG
Os01g0236700	1	32	5	0.00045131	29	1	-4.85798	0.00099465	MEG
Os01g0247500	0	35	NaN	6.2276e-05	28	0	NaN	0.00039829	MEG
Os01g0267900	137	101	-0.439821	3.8202e-15	61	98	0.683973	7.0838e-14	PEG
Os01g0297700	7	57	3.02554	0.00024434	24	0	NaN	0.0011638	MEG
Os01g0605700	0	30	NaN	0.00023384	37	0	NaN	3.6786e-05	MEG
Os01g0606000	16	73	2.18982	0.0030699	52	0	NaN	7.348e-07	MEG
Os01g0606166	1	21	4.39232	0.0083341	12	0	NaN	0.032089	MEG
Os01g0719300	1	44.5	5.47573	1.7237e-05	22	1	-4.45943	0.0063782	MEG
Os01g0731100	2	42	4.39232	9.9868e-05	27	1	-4.75489	0.0016876	MEG
Os01g0734466	1	15	3.90689	0.042059	13	0	NaN	0.024112	MEG
Os01g0742400	0	35.6667	NaN	5.2244e-05	12	0	NaN	0.032089	MEG
Os01g0744300	29	19	-0.610053	0.00012954	12	14	0.222392	0.044348	PEG
Os01g0749400	19	135	2.82889	5.2799e-08	40	8	-2.32193	0.021653	MEG
Os01g0750300	4	423	6.72451	1.8761e-45	97	6	-4.01495	5.9655e-09	MEG
Os01g0764400	10	78	2.96347	2.0548e-05	40	8	-2.32193	0.021653	MEG
Os01g0764800	0	49	NaN	1.6008e-06	44	0	NaN	5.884e-06	MEG
Os01g0767600	13	56	2.10692	0.015263	33	4	-3.04439	0.0062986	MEG
Os01g0784800	1	241	7.91289	3.6167e-27	79	1	-6.30378	2.3901e-09	MEG
Os01g0795400	3	84.5	4.81592	5.8618e-09	102	1	-6.67243	6.7514e-12	MEG
Os01g0799900	27	235	3.12163	4.4522e-15	114	17	-2.74543	1.2362e-06	MEG
Os01g0810300	2	34	4.08746	0.00078294	40	2	-4.32193	0.00016704	MEG
Os01g0822200	0	22	NaN	0.0019983	19	0	NaN	0.0045273	MEG
Os01g0955100	3	131	5.44846	4.559e-14	57	0	NaN	2.0139e-07	MEG
Os01g0975900	3	45	3.90689	0.00012954	38	1	-5.24793	9.3699e-05	MEG
Os02g0125300	28	130	2.21501	4.5338e-05	39	8	-2.2854	0.026585	MEG
Os02g0130100	2	22	3.45943	0.017239	21	1	-4.39232	0.0083341	MEG
Os02g0191300	54	339	2.65025	2.7007e-16	184	42	-2.13124	3.6032e-06	MEG
Os02g0244100	2	671	8.39017	1.5541e-73	134	1	-7.06609	1.9898e-15	MEG
Os02g0244700	23	237	3.36518	9.5602e-17	205	23	-3.15592	1.6359e-13	MEG
Os02g0250400	44	276	2.64909	1.6801e-13	192	20	-3.26303	2.6929e-13	MEG
Os02g0276200	0.5	13	4.70044	0.043308	16.6667	0	NaN	0.0086156	MEG
Os02g0484975	1	48	5.58496	6.9512e-06	25	1	-4.64386	0.0028683	MEG
Os02g0487300	2	109	5.76818	3.7455e-12	45	2	-4.49185	4.619e-05	MEG
Os02g0494700	0	13	NaN	0.024112	26	0	NaN	0.00067995	MEG
Os02g0527200	24	100	2.05889	0.0013424	43	2	-4.42626	7.7227e-05	MEG
Os02g0572900	64	20	-1.67807	2.0926e-16	15	39	1.37851	3.262e-09	PEG
Os02g0612800	219	53	-2.04687	9.5036e-61	16	168	3.39232	6.6337e-62	PEG
Os02g0614600	0	22.8333	NaN	0.0015946	25.3333	0	NaN	0.00081311	MEG
Os02g0625300	2	26	3.70044	0.0061546	12	0	NaN	0.032089	MEG
Os02g0625500	7	74	3.4021	4.3028e-06	50	6	-3.05889	0.00056282	MEG
Os02g0625900	112	53	-1.07943	1.0521e-20	24	82	1.77259	1.8664e-21	PEG
Os02g0626400	142.5	1783.5	3.64568	0	763.5	53	-3.84856	2.9256e-59	MEG
Os02g0626600	2	81	5.33985	4.6304e-09	35	2	-4.12928	0.00060513	MEG
Os02g0627100	5	195	5.2854	4.5157e-20	33	2	-4.04439	0.001013	MEG
Os02g0629200	3	145	5.59495	1.3274e-15	95	1	-6.56986	4.0171e-11	MEG
Os02g0633300	1	76	6.24793	5.1511e-09	12	0	NaN	0.032089	MEG
Os02g0655700	10	73	2.8679	6.4103e-05	37	5	-2.88753	0.0053979	MEG
Os02g0709300	166	61	-1.4443	1.1438e-36	24	85	1.82443	1.2832e-22	PEG
Os03g0132200	23.5	196	3.06012	1.9253e-12	58	3	-4.27302	4.8296e-06	MEG
Os03g0133400	6	105	4.12928	8.1963e-10	25	0	NaN	0.00088927	MEG
Os03g0133500	22	150	2.76939	1.7581e-08	29	2	-3.85798	0.0028404	MEG
Os03g0136900	11	168	3.93289	2.2223e-14	126	4	-4.97728	5.0102e-13	MEG
Os03g0140100	1	299	8.224	1.6416e-33	167	3	-5.79874	5.1453e-18	MEG
Os03g0143600	10	6	-0.736966	0.027125	4	12	1.58496	0.0010741	PEG
Os03g0147400	4	421	6.71768	3.0993e-45	109	3	-5.18322	1.1873e-11	MEG
Os03g0170400	4	137	5.09803	3.1376e-14	49	1	-5.61471	5.3646e-06	MEG
Os03g0212800	0	33	NaN	0.00010559	11	0	NaN	0.042826	MEG
Os03g0255000	30	22	-0.447459	0.00034475	13	21	0.691878	0.00085341	PEG
Os03g0275100	2	30	3.90689	0.002195	42	0	NaN	9.9199e-06	MEG
Os03g0278200	13	73	2.48938	0.00052173	43	1	-5.42626	2.5456e-05	MEG
Os03g0281900	0	45	NaN	4.5333e-06	14	0	NaN	0.018163	MEG
Os03g0292100	7	52	2.89308	0.00077915	19	1	-4.24793	0.014255	MEG
Os03g0370400	4	107	4.74147	5.9986e-11	20	0	NaN	0.0034434	MEG
Os03g0407900	1	104	6.70044	4.0576e-12	31	1	-4.9542	0.00058711	MEG
Os03g0559700	4	82	4.35755	3.2377e-08	54	2	-4.75489	4.5875e-06	MEG
Os03g0574900	3	110	5.1964	9.2189e-12	78	1	-6.2854	3.087e-09	MEG
Os03g0575200	0	17	NaN	0.0078553	11	0	NaN	0.042826	MEG
Os03g0586700	21	16	-0.392317	0.0043986	7	13	0.893085	0.0056576	PEG
Os03g0626700	0	39	NaN	2.1758e-05	16	0	NaN	0.010369	MEG
Os03g0700700	0	48	NaN	2.076e-06	18	0	NaN	0.0059595	MEG
Os03g0720300	3	145	5.59495	1.3274e-15	67	2	-5.06609	1.6478e-07	MEG
Os03g0747600	46	18	-1.35364	1.4729e-10	41	50	0.286304	2.0244e-05	PEG
Os03g0749300	12	839	6.12756	1.4908e-86	536	12	-5.48113	1.197e-53	MEG
Os03g0757900	35	500	3.8365	3.3088e-39	424	27	-3.97303	1.3173e-34	MEG
Os03g0765100	62	18	-1.78427	1.4391e-16	24	28	0.222392	0.0027827	PEG
Os03g0811900	828	621	-0.415037	3.8289e-82	402	508	0.337633	9.5999e-47	PEG
Os03g0838100	3	44	3.87447	0.00016676	18	1	-4.16993	0.018662	MEG
Os03g0838400	0	109	NaN	3.318e-13	20	0	NaN	0.0034434	MEG
Os03g0845000	5	67	3.74416	3.746e-06	23	2	-3.52356	0.013328	MEG
Os03g0851500	2	33	4.04439	0.001013	28	3	-3.22239	0.0092277	MEG
Os03g0854800	303	160	-0.921246	2.5278e-48	121	210	0.795382	6.37e-31	PEG
Os04g0167875	66	31	-1.0902	9.0862e-13	35	36	0.040642	0.002891	PEG
Os04g0168000	1	78	6.2854	3.087e-09	92	0	NaN	2.5277e-11	MEG
Os04g0169100	24	107	2.1565	0.00038179	84	21	-2	0.0051937	MEG
Os04g0178300	0	24	NaN	0.0011638	18	0	NaN	0.0059595	MEG
Os04g0180400	0	12	NaN	0.032089	31	0	NaN	0.00017932	MEG
Os04g0185500	173	132	-0.390234	7.707e-18	124	131	0.0792267	1.5004e-09	PEG
Os04g0306400	14.5	93.5	2.68891	1.8142e-05	69	4	-4.10852	8.4682e-07	MEG
Os04g0348600	26	162.5	2.64386	1.9795e-08	189.667	2	-6.56732	5.135e-21	MEG
Os04g0379600	0	83	NaN	2.5221e-10	32	4	-3	0.0080099	MEG
Os04g0380300	19	89.7	2.23911	0.00066246	30.4	4	-2.926	0.011745	MEG
Os04g0447100	0	24	NaN	0.0011638	13	0	NaN	0.024112	MEG
Os04g0457500	1	26	4.70044	0.0021996	21	0	NaN	0.0026218	MEG
Os04g0458200	1055	350	-1.59182	0	197	243	0.302761	3.2729e-22	PEG
Os04g0471400	78	4313	5.78907	0	1687	76	-4.47232	0	MEG
Os04g0479200	17	232	3.77052	1.3042e-18	162	12	-3.75489	2.5326e-13	MEG
Os04g0482000	3	37	3.62449	0.00097307	42	4	-3.39232	0.00070312	MEG
Os04g0482800	243	36	-2.75489	2.2047e-80	38	189	2.31431	7.848e-57	PEG
Os04g0485300	3	164	5.77259	1.0968e-17	105	3	-5.12928	3.2663e-11	MEG
Os04g0488700	8	90	3.49185	2.2359e-07	33	6	-2.45943	0.027248	MEG
Os04g0559200	29	157	2.43664	4.3008e-07	135	23	-2.55325	8.5551e-07	MEG
Os04g0620066	11	62	2.49476	0.0014411	35	6	-2.54432	0.017583	MEG
Os04g0623300	56	276	2.30117	2.8593e-10	112	19	-2.55943	7.4971e-06	MEG
Os04g0624500	1	144.5	7.17493	1.3903e-16	14	0	NaN	0.018163	MEG
Os04g0625900	35	19	-0.881356	1.906e-06	22	37	0.750022	3.3371e-06	PEG
Os04g0636700	35	8	-2.12928	6.851e-11	19	31	0.706269	3.3248e-05	PEG
Os04g0636800	22	105	2.25481	0.00018894	51	11	-2.21299	0.013527	MEG
Os05g0159200	10.3333	65.1667	2.65683	0.0004665	54	6.33333	-3.09192	0.00028761	MEG
Os05g0181000	114	21	-2.44057	6.8935e-36	33	85	1.365	1.1415e-18	PEG
Os05g0222200	1	20	4.32193	0.010896	19	1	-4.24793	0.014255	MEG
Os05g0336200	2	19	3.24793	0.037243	19	0	NaN	0.0045273	MEG
Os05g0475300	7	47	2.74723	0.0024367	31	3	-3.36923	0.0043748	MEG
Os05g0475400	1	36	5.16993	0.00015806	41	4	-3.35755	0.00089891	MEG
Os05g0475700	1	26	4.70044	0.0021996	31	0	NaN	0.00017932	MEG
Os05g0491200	85	78	-0.123989	5.3774e-07	14	82	2.5502	8.4647e-27	PEG
Os05g0494000	16	82	2.35755	0.00053164	41	4	-3.35755	0.00089891	MEG
Os05g0494200	17	652	5.26127	9.7922e-64	284	3	-6.56478	8.2074e-31	MEG
Os05g0500900	0	167	NaN	1.3562e-19	58	1	-5.85798	5.2449e-07	MEG
Os05g0560000	36	291	3.01495	1.8172e-17	144	4	-5.16993	5.3817e-15	MEG
Os05g0561600	125	572	2.19409	9.1521e-18	231	40	-2.52982	1.3487e-10	MEG
Os05g0566400	7	46	2.71621	0.0030523	33	6	-2.45943	0.027248	MEG
Os05g0576600	1	62	5.9542	1.8722e-07	27	1	-4.75489	0.0016876	MEG
Os05g0582100	5	31	2.63227	0.021556	24	3	-3	0.024745	MEG
Os05g0587000	16	2	-3	2.0342e-06	7	14	1	0.0026218	PEG
Os06g0115200	6	35	2.54432	0.017583	30	2	-3.90689	0.002195	MEG
Os06g0118700	1	79	6.30378	2.3901e-09	39	3	-3.70044	0.00058834	MEG
Os06g0126500	0	93.5	NaN	1.7236e-11	44	4.5	-3.28951	0.00067039	MEG
Os06g0127600	1	70	6.12928	2.3975e-08	33	0	NaN	0.00010559	MEG
Os06g0127700	2	224	6.80735	8.9121e-25	70	0	NaN	7.0678e-09	MEG
Os06g0129900	32	192	2.58496	2.2789e-09	56	6	-3.22239	0.0001353	MEG
Os06g0141100	0	38	NaN	2.8287e-05	11.5	0	NaN	0.037056	MEG
Os06g0141166	6	43	2.8413	0.002883	40	6	-2.73697	0.0057305	MEG
Os06g0156600	0	24	NaN	0.0011638	21	1	-4.39232	0.0083341	MEG
Os06g0158900	2	49	4.61471	1.6538e-05	66	1	-6.04439	6.6947e-08	MEG
Os06g0164000	29	8	-1.85798	1.7203e-08	7	16	1.19265	0.00053046	PEG
Os06g0165800	1	94	6.55459	5.1838e-11	23	1	-4.52356	0.0048841	MEG
Os06g0211200	11	61	2.47131	0.0017781	21	2	-3.39232	0.022292	MEG
Os06g0215900	0	78	NaN	9.074e-10	95	0	NaN	1.1754e-11	MEG
Os06g0218600	5	380	6.24793	3.0313e-40	165	2	-6.36632	2.6048e-18	MEG
Os06g0233800	0	13	NaN	0.024112	24	0	NaN	0.0011638	MEG
Os06g0247900	0	43	NaN	7.639e-06	14	0	NaN	0.018163	MEG
Os06g0598900	29	26	-0.157541	0.0036368	9	27	1.58496	2.9514e-07	PEG
Os06g0602400	3	162	5.75489	1.8168e-17	83	2	-5.37504	2.7819e-09	MEG
Os06g0604200	0	17	NaN	0.0078553	25	0	NaN	0.00088927	MEG
Os06g0604400	1	38	5.24793	9.3699e-05	15	1	-3.90689	0.042059	MEG
Os06g0632200	9	148	4.03953	4.1165e-13	75	8	-3.22882	8.0871e-06	MEG
Os06g0656300	0	11.1667	NaN	0.040805	12.8333	0	NaN	0.025284	MEG
Os06g0662000	4	38	3.24793	0.0018734	28	4	-2.80735	0.02075	MEG
Os07g0103100	2	61	4.93074	7.6405e-07	23	0	NaN	0.0015244	MEG
Os07g0106200	0	75	NaN	1.958e-09	17	1	-4.08746	0.024449	MEG
Os07g0129900	0	110	NaN	2.5725e-13	26	0	NaN	0.00067995	MEG
Os07g0130100	0	112	NaN	1.5466e-13	58	1	-5.85798	5.2449e-07	MEG
Os07g0130200	6	62	3.36923	3.1987e-05	21	0	NaN	0.0026218	MEG
Os07g0134600	120	54	-1.152	4.5893e-23	24	84	1.80735	3.1387e-22	PEG
Os07g0136500	25	13	-0.943416	4.6585e-05	6	23	1.9386	4.2972e-07	PEG
Os07g0137900	110	2633	4.58113	0	1122	117	-3.26149	6.0682e-71	MEG
Os07g0142900	0	31	NaN	0.00017932	16	1	-4	0.032054	MEG
Os07g0225300	4	86	4.42626	1.1843e-08	34	1	-5.08746	0.00026693	MEG
Os07g0227400	10	0	NaN	3.523e-05	1	8	3	0.0014627	PEG
Os07g0483500	12	107	3.1565	1.2718e-07	109	6	-4.18322	3.033e-10	MEG
Os07g0522500	2	51	4.67243	9.8998e-06	39	4	-3.2854	0.0014673	MEG
Os07g0596600	8	47	2.55459	0.0049125	28	2	-3.80735	0.0036756	MEG
Os07g0603700	0	26	NaN	0.00067995	21	0	NaN	0.0026218	MEG
Os07g0604500	7	79	3.49643	1.2865e-06	38	8	-2.24793	0.032576	MEG
Os07g0620200	12	6	-1	0.0059595	3	7	1.22239	0.033648	PEG
Os07g0631500	66	1	-6.04439	4.7163e-29	1	47	5.55459	9.7543e-21	PEG
Os07g0661500	68	42	-0.695145	4.479e-10	50	54	0.111031	8.9446e-05	PEG
Os08g0100500	61	6	-3.34577	4.5412e-23	7	29	2.05063	5.4234e-09	PEG
Os08g0103300	4	38	3.24793	0.0018734	19	1	-4.24793	0.014255	MEG
Os08g0107100	14	102	2.86507	1.9373e-06	42	6	-2.80735	0.0036285	MEG
Os08g0120500	290	214	-0.438442	1.65e-30	109	198	0.861172	1.024e-30	PEG
Os08g0137250	0	15	NaN	0.013711	11	0	NaN	0.042826	MEG
Os08g0137900	0	39	NaN	2.1758e-05	15	0	NaN	0.013711	MEG
Os08g0157500	6	330	5.78136	2.7743e-34	196	4	-5.61471	1.1098e-20	MEG
Os08g0157600	12	87	2.85798	1.239e-05	51	2	-4.67243	9.8998e-06	MEG
Os08g0157900	16	91	2.50779	8.4727e-05	41	3	-3.77259	0.00035547	MEG
Os08g0159500	2	46	4.52356	3.5726e-05	28	1	-4.80735	0.0012954	MEG
Os08g0159800	24	174	2.85798	3.9407e-10	121	13	-3.21842	1.1204e-08	MEG
Os08g0224100	344	74	-2.21681	0	54	175	1.69632	4.3694e-43	PEG
Os08g0258200	1	17	4.08746	0.024449	12	0	NaN	0.032089	MEG
Os08g0292000	3	32	3.41504	0.0034081	38	0	NaN	2.8287e-05	MEG
Os08g0300366	0	81	NaN	4.208e-10	35	0	NaN	6.2276e-05	MEG
Os08g0389700	0	18.5	NaN	0.0051935	17	1	-4.08746	0.024449	MEG
Os08g0398400	32	148	2.20945	1.373e-05	46	9	-2.35364	0.011515	MEG
Os08g0417000	2	212	6.72792	1.8357e-23	74	3	-4.62449	8.3812e-08	MEG
Os08g0535800	1	41	5.35755	4.2843e-05	52	0	NaN	7.348e-07	MEG
Os08g0540100	4	66	4.04439	1.796e-06	44	2	-4.45943	5.9723e-05	MEG
Os08g0542900	18	5	-1.848	1.3642e-05	6	19	1.66297	1.608e-05	PEG
Os08g0548300	67	19	-1.81816	4.9597e-18	46	68	0.563901	4.5993e-09	PEG
Os09g0119100	106	15	-2.82103	3.1979e-36	15	82	2.45066	3.3201e-26	PEG
Os09g0122000	0	106	NaN	7.1211e-13	204	0	NaN	1.1807e-23	MEG
Os09g0127300	0	50	NaN	1.2346e-06	18	0	NaN	0.0059595	MEG
Os09g0258000	4	64	4	2.9635e-06	69	0	NaN	9.1389e-09	MEG
Os09g0286600	0	45	NaN	4.5333e-06	23	0	NaN	0.0015244	MEG
Os09g0464400	14	3	-2.22239	5.5725e-05	2	15	2.90689	5.501e-06	PEG
Os09g0467200	26	126	2.27684	3.2082e-05	109	13	-3.06774	1.8135e-07	MEG
Os09g0467400	11	165	3.90689	4.6291e-14	133	8	-4.05528	6.0731e-12	MEG
Os09g0472100	0	62	NaN	5.5396e-08	114	0	NaN	9.2991e-14	MEG
Os09g0475500	6	47	2.96963	0.0011387	16	0	NaN	0.010369	MEG
Os09g0478100	3	39	3.70044	0.00058834	40	0	NaN	1.6742e-05	MEG
Os09g0484800	0	25	NaN	0.00088927	17	0	NaN	0.0078553	MEG
Os09g0491708	3	59	4.29768	3.7489e-06	36	0	NaN	4.7855e-05	MEG
Os09g0497100	209	928	2.15062	1.5097e-26	746	100	-2.89918	5.3473e-40	MEG
Os09g0508250	0	143	NaN	5.9068e-17	65	1	-6.02237	8.6561e-08	MEG
Os09g0511900	6	184	4.9386	2.2014e-18	142	0	NaN	7.6108e-17	MEG
Os09g0520400	2	181	6.49985	4.5777e-20	97.5	0	NaN	6.2119e-12	MEG
Os09g0525300	20	81	2.01792	0.0054491	43	10	-2.10434	0.036774	MEG
Os09g0528800	13	96	2.88452	3.4941e-06	41	5	-3.03562	0.0021009	MEG
Os09g0557700	11	53	2.26849	0.0091218	48	6	-3	0.00090094	MEG
Os09g0563200	10	354	5.14568	6.7885e-35	307	6	-5.67713	8.8807e-32	MEG
Os10g0167500	15	11	-0.447459	0.015232	7	11	0.652077	0.024449	PEG
Os10g0180000	75	399	2.41143	9.1e-16	347	50	-2.79494	2.9733e-18	MEG
Os10g0188300	28	24	-0.222392	0.0027827	20	23	0.201634	0.0082442	PEG
Os10g0198900	1	89	6.47573	1.8562e-10	28	0	NaN	0.00039829	MEG
Os10g0317900	2	972	8.92481	0	271	8	-5.08215	7.2403e-27	MEG
Os10g0340600	15	235	3.96963	8.9672e-20	116	14	-3.05063	8.1173e-08	MEG
Os10g0364900	3	99	5.04439	1.4911e-10	18	1	-4.16993	0.018662	MEG
Os10g0390701	0	12	NaN	0.032089	31	1	-4.9542	0.00058711	MEG
Os10g0393800	1	19	4.24793	0.014255	27	0	NaN	0.00052024	MEG
Os10g0416100	1	195	7.60733	3.9574e-22	129	4	-5.01123	2.3534e-13	MEG
Os10g0418100	5	41	3.03562	0.0021009	32	1	-5	0.00045131	MEG
Os10g0555100	7	79	3.49643	1.2865e-06	18	2	-3.16993	0.048107	MEG
Os10g0555900	3	33	3.45943	0.002654	75	2	-5.22882	2.1377e-08	MEG
Os10g0563300	19	7	-1.44057	4.2968e-05	3	12	2	0.00037058	PEG
Os10g0576100	65	26	-1.32193	3.0119e-14	27	31	0.199309	0.0018684	PEG
Os10g0577500	0	38	NaN	2.8287e-05	29	1	-4.85798	0.00099465	MEG
Os10g0579600	17	78	2.19794	0.0020474	35	7	-2.32193	0.033368	MEG
Os10g0579800	12	178	3.89077	5.1544e-15	87	2	-5.44294	1.0046e-09	MEG
Os10g0580900	5	150	4.90689	3.6537e-15	53	3	-4.14296	1.713e-05	MEG
Os11g0147500	59	7	-3.07529	1.5615e-21	8	40	2.32193	6.2289e-13	PEG
Os11g0175400	5	31	2.63227	0.021556	27	3	-3.16993	0.011821	MEG
Os11g0195500	20	81	2.01792	0.0054491	58	5	-3.53605	3.4347e-05	MEG
Os11g0236100	0	37	NaN	3.6786e-05	33	0	NaN	0.00010559	MEG
Os11g0256900	0	18	NaN	0.0059595	18	1	-4.16993	0.018662	MEG
Os11g0262500	0	130.5	NaN	1.4064e-15	60.3333	0	NaN	8.5147e-08	MEG
Os11g0282800	20	124	2.63227	1.1658e-06	54	8	-2.75489	0.0010462	MEG
Os11g0283500	1	43	5.42626	2.5456e-05	36	1	-5.16993	0.00015806	MEG
Os11g0351555	11	143	3.70044	9.8181e-12	86	8	-3.42626	5.8569e-07	MEG
Os11g0455500	241	4080	4.08146	0	3845	202	-4.25056	0	MEG
Os11g0512100	339.667	5	-6.08605	0	2	501.333	7.96963	0	PEG
Os11g0512200	945.5	4	-7.88493	0	6	500.5	6.38226	0	PEG
Os11g0512600	792	88.5	-3.16175	0	14	2025.67	7.17683	0	PEG
Os11g0514100	31	7	-2.14684	8.4163e-10	9	12	0.415037	0.037243	PEG
Os11g0581900	1	96	6.58496	3.1132e-11	51	4	-3.67243	7.5938e-05	MEG
Os11g0602200	21	12	-0.807355	0.00045131	10	17	0.765535	0.0021996	PEG
Os11g0602800	26	220	3.08092	6.0776e-14	193	17	-3.50499	1.5274e-14	MEG
Os11g0614400	3	29	3.27302	0.0071989	18	0	NaN	0.0059595	MEG
Os11g0644800	0	12	NaN	0.032089	13	0	NaN	0.024112	MEG
Os11g0679700	0	23	NaN	0.0015244	72	0	NaN	4.2284e-09	MEG
Os11g0684000	0	48	NaN	2.076e-06	32	0	NaN	0.00013757	MEG
Os12g0123900	19	79	2.05585	0.004781	47	10	-2.23266	0.016927	MEG
Os12g0138900	85	74	-0.199938	1.1625e-07	53	55	0.0534393	0.00015918	PEG
Os12g0168900	116	530	2.19187	1.5993e-16	292	47	-2.63524	4.4698e-14	MEG
Os12g0270900	0	19	NaN	0.0045273	23	0	NaN	0.0015244	MEG
Os12g0290100	6	1	-2.58496	0.011118	0	5	NaN	0.0071895	PEG
Os12g0291100	47	711	3.91912	2.7379e-56	428	2	-7.74147	4.667e-47	MEG
Os12g0292400	16	207	3.69349	2.1135e-16	354	0	NaN	4.6486e-40	MEG
Os12g0415800	0	53	NaN	5.6703e-07	12	0	NaN	0.032089	MEG
Os12g0421000	0	108	NaN	4.2797e-13	41	0	NaN	1.2885e-05	MEG
Os12g0431300	1	20	4.32193	0.010896	22	0	NaN	0.0019983	MEG
Os12g0443500	14	856	5.93411	2.2625e-87	445	12	-5.2127	8.8764e-44	MEG
Os12g0506400	10	3	-1.73697	0.0023674	3	9	1.58496	0.0058571	PEG
Os12g0552400	40	178.5	2.15785	3.4817e-06	79	13	-2.60334	0.00014668	MEG
Os12g0555000	1	29	4.85798	0.00099465	37	0	NaN	3.6786e-05	MEG
Os12g0573900	57	52	-0.13245	4.175e-05	71	76	0.0981804	3.543e-06	PEG
Os12g0574400	1	274	8.09803	8.8751e-31	286	1	-8.15987	4.3269e-32	MEG
Os12g0586000	34	464	3.77052	7.4454e-36	174	26	-2.7425	1.6911e-09	MEG
Os12g0632800	46	203	2.14177	9.2569e-07	88	7	-3.65208	1.4429e-07	MEG
Os12g0636200	2	96	5.58496	1.0178e-10	42	1	-5.39232	3.3021e-05	MEG
Os12g0637100	7	96	3.77761	2.0385e-08	45	2	-4.49185	4.619e-05	MEG
a: No corresponding gene ID was found in RAP-DB.So the gene ID of BGI was retained.

## Sheet: Table S4
Table S3 imprinted genes of RZN.
gene ID	ZH11 ASRs ind ZN	Nip ASRs in ZN	log2(Nip/ZH11)	p-value	ZH11 ASRs in NZ	Nip ASRs in NZ	log2(Nip/ZH11)	p-value	imprint type
Os01g0136300	24	3	-3	0.024745	0	20	NaN	0.0034434	MEG
Os01g0147200	54	6	-3.16993	0.00021805	1	31	4.9542	0.00058711	MEG
Os01g0151100	208	49	-2.08573	1.7037e-06	46	267	2.53713	4.0779e-12	MEG
Os01g0151200	27.5	0	NaN	0.00045517	0	26	NaN	0.00067995	MEG
Os01g0151400	473	1	-8.8857	1.6807e-52	11	174	3.98351	5.1121e-15	MEG
Os01g0151700	277	3	-6.52878	4.7739e-30	3	35	3.54432	0.0016079	MEG
Os01g0155500	42	10	-2.07039	0.044411	2	112	5.80735	1.7493e-12	MEG
Os01g0160800	28	0	NaN	0.00039829	0	61	NaN	7.1693e-08	MEG
Os01g0186900	397	49	-3.01829	2.257e-23	83	473	2.51066	5.1259e-20	MEG
Os01g0186950	533	63	-3.08071	7.4929e-32	107	638	2.57595	6.9871e-28	MEG
Os01g0191200	58	2	-4.85798	1.6466e-06	0	41	NaN	1.2885e-05	MEG
Os01g0191900	22	0	NaN	0.0019983	0	17	NaN	0.0078553	MEG
Os01g0192000	406	51	-2.99291	1.4371e-23	24	103	2.10154	0.00078825	MEG
Os01g0192101	336	33	-3.34792	4.9028e-23	19	88	2.2115	0.00091515	MEG
Os01g0192300	22	0	NaN	0.0019983	2	35	4.12928	0.00060513	MEG
Os01g0360200	40	4	-3.32193	0.0011487	1	57	5.83289	6.7874e-07	MEG
Os01g0360333	40	2	-4.32193	0.00016704	1	53	5.72792	1.906e-06	MEG
Os01g0384901	152	6	-4.66297	6.6358e-15	9	50	2.47393	0.0049889	MEG
Os01g0385000	152	6	-4.66297	6.6358e-15	9	50	2.47393	0.0049889	MEG
Os01g0566500	179	1	-7.48382	2.252e-20	0	111	NaN	1.9946e-13	MEG
Os01g0567200	50	0	NaN	1.2346e-06	1	50	5.64386	4.1408e-06	MEG
Os01g0595400	38	6	-2.66297	0.0090091	3	64	4.41504	1.0563e-06	MEG
Os01g0596700	722	2121	1.55467	0	1014	417	-1.28194	0	PEG
Os01g0597600	29	0	NaN	0.0003051	0	126	NaN	4.4074e-15	MEG
Os01g0604700	20	1	-4.32193	0.010896	2	34	4.08746	0.00078294	MEG
Os01g0621900	83	16	-2.37504	0.00043512	8	85	3.40939	7.4466e-07	MEG
Os01g0647100	49	11	-2.15528	0.019922	6	94	3.96963	1.2541e-08	MEG
Os01g0647150	49	11	-2.15528	0.019922	6	94	3.96963	1.2541e-08	MEG
Os01g0658300	20	0	NaN	0.0034434	0	25	NaN	0.00088927	MEG
Os01g0672800	55	11	-2.32193	0.0061118	15	114	2.926	2.8031e-07	MEG
Os01g0795600	18	0	NaN	0.0059595	0	31	NaN	0.00017932	MEG
Os01g0871200	155	8	-4.27612	2.6283e-14	21	120	2.51457	5.2259e-06	MEG
Os01g0926700	21	0	NaN	0.0026218	0	13	NaN	0.024112	MEG
Os02g0148100	88	15	-2.55254	8.2664e-05	33	144	2.12553	4.7841e-05	MEG
Os02g0159100	120	15	-3	7.2068e-08	21	95	2.17754	0.00072186	MEG
Os02g0159200	120	15	-3	7.2068e-08	21	95	2.17754	0.00072186	MEG
Os02g0525900	73	10	-2.8679	6.4103e-05	12	122	3.34577	3.7542e-09	MEG
Os02g0526400	27	1	-4.75489	0.0016876	2	32	4	0.0013108	MEG
Os02g0572900	88	178	1.0163	7.0266e-31	88	37	-1.24998	3.4299e-18	PEG
Os02g0580300	44	9	-2.28951	0.017329	4	32	3	0.0080099	MEG
Os02g0612800	3	31	3.36923	3.1048e-12	12	4	-1.58496	0.0010741	PEG
Os02g0614600	44	0	NaN	5.884e-06	0	24	NaN	0.0011638	MEG
Os02g0614666	33.8333	0	NaN	8.4721e-05	0	22	NaN	0.0019983	MEG
Os02g0614700	58	9	-2.68806	0.00088136	7	45	2.6845	0.0038193	MEG
Os02g0614732	148	33	-2.16506	2.3267e-05	18	167	3.21378	1.669e-11	MEG
Os02g0822000	100	15	-2.73697	6.2794e-06	12	67	2.48113	0.00096148	MEG
Os02g0822050	100	15	-2.73697	6.2794e-06	12	67	2.48113	0.00096148	MEG
Os03g0215400	16	0	NaN	0.010369	0	23	NaN	0.0015244	MEG
Os03g0255100	242	12	-4.3339	7.5691e-22	7	189	4.75489	1.9e-18	MEG
Os03g0258200	365.5	35	-3.38444	2.8125e-25	32	379.5	3.56796	6.9946e-28	MEG
Os03g0258900	58	5	-3.53605	3.4347e-05	1	53	5.72792	1.906e-06	MEG
Os03g0259900	44	0	NaN	5.884e-06	0	47	NaN	2.6927e-06	MEG
Os03g0261100	32	0	NaN	0.00013757	1	26	4.70044	0.0021996	MEG
Os03g0300000	74	6	-3.62449	1.7275e-06	8	72	3.16993	1.6429e-05	MEG
Os03g0300100	74	6	-3.62449	1.7275e-06	8	72	3.16993	1.6429e-05	MEG
Os03g0309300	40	0	NaN	1.6742e-05	2	47	4.55459	2.7634e-05	MEG
Os03g0336200	19	2	-3.24793	0.037243	3	24	3	0.024745	MEG
Os03g0408500	77	80	0.0551416	4.2389e-06	47	43	-0.128324	0.00022468	PEG
Os04g0119400	178	28	-2.66838	2.9098e-09	21	156	2.89308	2.2409e-09	MEG
Os04g0119500	73	10	-2.8679	6.4103e-05	16	155	3.27612	5.0326e-11	MEG
Os04g0338000	33	3	-3.45943	0.002654	1	32	5	0.00045131	MEG
Os04g0368800	37.5	0	NaN	3.2256e-05	0	98	NaN	5.4683e-12	MEG
Os04g0401000	191	0	NaN	3.1459e-22	2	112	5.80735	1.7493e-12	MEG
Os04g0482800	57	193	1.75957	1.4237e-48	111	20	-2.47249	3.0759e-35	PEG
Os04g0584600	71	5	-3.82782	1.3924e-06	7	179	4.67646	2.3092e-17	MEG
Os04g0630400	12	0	NaN	0.032089	0	12	NaN	0.032089	MEG
Os04g0631100	183	13	-3.81526	4.0318e-15	20	342	4.09592	5.8486e-29	MEG
Os05g0179300	134	8	-4.06609	4.745e-12	5	133	4.73335	2.6039e-13	MEG
Os05g0179450	134	8	-4.06609	4.745e-12	5	133	4.73335	2.6039e-13	MEG
Os05g0417700	2907	3791	0.383047	0	2921	1201	-1.28223	0	PEG
Os05g0445000	39	0	NaN	2.1758e-05	0	37	NaN	3.6786e-05	MEG
Os05g0445100	39	0	NaN	2.1758e-05	0	37	NaN	3.6786e-05	MEG
Os05g0522600	75	0	NaN	1.958e-09	2	128	6	3.0278e-14	MEG
Os06g0252300	161	36	-2.16099	1.0424e-05	44	250	2.50635	3.6186e-11	MEG
Os06g0256500	37	6	-2.62449	0.011275	1	27	4.75489	0.0016876	MEG
Os06g0259000	34	1	-5.08746	0.00026693	1	40	5.32193	5.5599e-05	MEG
Os06g0260250	26	0	NaN	0.00067995	1	18	4.16993	0.018662	MEG
Os06g0260500	26	0	NaN	0.00067995	1	18	4.16993	0.018662	MEG
Os06g0288100	259	1	-8.01681	3.879e-29	1	269	8.07146	3.1257e-30	MEG
Os06g0289200	140	5	-4.80735	4.4959e-14	3	325	6.75933	2.737e-35	MEG
Os06g0294600	100	1	-6.64386	1.1235e-11	0	71	NaN	5.4665e-09	MEG
Os06g0294775	74	1	-6.20945	8.5977e-09	0	49	NaN	1.6008e-06	MEG
Os06g0297400	31	1	-4.9542	0.00058711	0	48	NaN	2.076e-06	MEG
Os06g0301000	67	15	-2.1592	0.0055699	9	71	2.97982	4.6725e-05	MEG
Os06g0303800	224	8	-4.80735	9.1105e-22	7	181	4.69249	1.4014e-17	MEG
Os06g0316300	162	0	NaN	4.8053e-19	1	77	6.26679	3.9875e-09	MEG
Os06g0316800	375	0	NaN	2.3705e-42	2	757	8.56415	6.7401e-83	MEG
Os06g0317100	444.167	1	-8.79496	2.3416e-49	0	83.8333	NaN	2.0378e-10	MEG
Os06g0317200	2505	0	NaN	0	5	3263	9.35006	0	MEG
Os06g0320500	300	0	NaN	3.6814e-34	7	65	3.21501	3.7073e-05	MEG
Os06g0324150	118	1	-6.88264	1.1542e-13	1	74	6.20945	8.5977e-09	MEG
Os06g0324300	76	214	1.49354	5.5311e-48	167	44	-1.92427	8.3891e-45	PEG
Os06g0327300	45	9	-2.32193	0.014138	4	37	3.20945	0.0023905	MEG
Os06g0336200	650	7	-6.53694	1.3387e-68	25	413	4.04614	2.6185e-34	MEG
Os06g0338200	25	0	NaN	0.00088927	0	102	NaN	1.9726e-12	MEG
Os06g0351500	25	0	NaN	0.00088927	0	19	NaN	0.0045273	MEG
Os06g0354500	43	2	-4.42626	7.7227e-05	2	34	4.08746	0.00078294	MEG
Os06g0354700	52	6	-3.11548	0.00035072	2	27	3.75489	0.0047563	MEG
Os06g0470000	17	0	NaN	0.0078553	0	61	NaN	7.1693e-08	MEG
Os06g0470075	17	0	NaN	0.0078553	0	61	NaN	7.1693e-08	MEG
Os06g0472200	122	24	-2.34577	2.2081e-05	30	143	2.25298	1.1788e-05	MEG
Os06g0475400	60	1	-5.90689	3.1329e-07	1	182	7.50779	1.0553e-20	MEG
Os06g0480000	22	2	-3.45943	0.017239	2	20	3.32193	0.028819	MEG
Os06g0481200	11	0	NaN	0.042826	0	24	NaN	0.0011638	MEG
Os06g0486900	14	0	NaN	0.018163	0	16	NaN	0.010369	MEG
Os06g0494100	54	12	-2.16993	0.013116	3	63	4.39232	1.3608e-06	MEG
Os06g0494250	54	12	-2.16993	0.013116	3	60	4.32193	2.91e-06	MEG
Os06g0496000	14	192	3.77761	1.1789e-73	438	23	-4.25123	0	PEG
Os06g0496800	345	2	-7.43045	5.3108e-38	2	221	6.7879	1.8984e-24	MEG
Os06g0498150	2911	30	-6.60041	0	6	1613	8.07057	0	MEG
Os06g0499500	66	10	-2.72247	0.00030687	6	34	2.5025	0.021907	MEG
Os06g0499550	55	8	-2.78136	0.00083548	5	29	2.53605	0.033822	MEG
Os06g0501900	29	0	NaN	0.0003051	2	51	4.67243	9.8998e-06	MEG
Os06g0503100	46	0	NaN	3.4934e-06	0	14	NaN	0.018163	MEG
Os06g0524300	35	1	-5.12928	0.00020538	7	45	2.6845	0.0038193	MEG
Os06g0524500	23	2	-3.52356	0.013328	1	24	4.58496	0.0037419	MEG
Os06g0527800	358	3	-6.89885	6.852e-39	3	619	7.68883	2.4521e-67	MEG
Os06g0528300	61	0	NaN	7.1693e-08	0	31	NaN	0.00017932	MEG
Os06g0529900	203	40	-2.34341	3.5609e-08	25	107	2.09761	0.00063598	MEG
Os06g0530300	23	1	-4.52356	0.0048841	2	57	4.83289	2.1271e-06	MEG
Os06g0538900	1237	104	-3.57219	1.3315e-87	49	630	3.6845	5.4993e-47	MEG
Os06g0545900	20	1	-4.32193	0.010896	6	40	2.73697	0.0057305	MEG
Os06g0547400	38	2	-4.24793	0.00027948	0	71	NaN	5.4665e-09	MEG
Os06g0553200	2906	317	-3.19648	0	163	1609	3.30322	0	MEG
Os06g0644200	56	3	-4.22239	8.0148e-06	8	124	3.9542	5.5783e-11	MEG
Os06g0644250	50	3	-4.05889	3.6599e-05	4	98	4.61471	5.7828e-10	MEG
Os06g0731750	216	23	-3.23133	1.288e-14	22	183	3.05627	1.1164e-11	MEG
Os06g0731800	216	23	-3.23133	1.288e-14	22	183	3.05627	1.1164e-11	MEG
Os07g0102100	18	0	NaN	0.0059595	0	11	NaN	0.042826	MEG
Os07g0103100	121	3	-5.3339	5.709e-13	0	99	NaN	4.2376e-12	MEG
Os07g0130100	12	0	NaN	0.032089	0	13	NaN	0.024112	MEG
Os07g0130200	14	0	NaN	0.018163	0	30	NaN	0.00023384	MEG
Os07g0154100	72	0	NaN	4.2284e-09	0	115	NaN	7.2111e-14	MEG
Os07g0154201	72	0	NaN	4.2284e-09	0	115	NaN	7.2111e-14	MEG
Os07g0187900	353	17	-4.37606	1.7818e-31	2	337	7.3966	3.9679e-37	MEG
Os07g0188700	31	2	-3.9542	0.0016962	0	32	NaN	0.00013757	MEG
Os07g0188750	25	2	-3.64386	0.0079635	0	25	NaN	0.00088927	MEG
Os07g0437500	34	0	NaN	8.1074e-05	0	29	NaN	0.0003051	MEG
Os07g0486500	56	7	-3	0.00030853	2	69	5.10852	9.8863e-08	MEG
Os07g0529600	834	20	-5.38198	5.8862e-82	6	576	6.58496	4.5373e-61	MEG
Os07g0530400	690	72	-3.26053	3.2451e-44	40	426	3.41278	1.5658e-29	MEG
Os07g0534600	16	0	NaN	0.010369	0	21	NaN	0.0026218	MEG
Os07g0534700	51	0	NaN	9.5238e-07	0	53	NaN	5.6703e-07	MEG
Os07g0537000	21	1	-4.39232	0.0083341	0	11	NaN	0.042826	MEG
Os07g0537250	30	0	NaN	0.00023384	0	59	NaN	1.2013e-07	MEG
Os07g0538200	58	1	-5.85798	5.2449e-07	1	92	6.52356	8.6331e-11	MEG
Os07g0538250	41	1	-5.35755	4.2843e-05	1	77	6.26679	3.9875e-09	MEG
Os07g0538400	34	0	NaN	8.1074e-05	0	36	NaN	4.7855e-05	MEG
Os07g0539100	24	0	NaN	0.0011638	0	57	NaN	2.0139e-07	MEG
Os07g0540100	168	12	-3.80735	5.8943e-14	5	104.5	4.38543	3.2921e-10	MEG
Os07g0541200	59	0	NaN	1.2013e-07	0	68	NaN	1.1818e-08	MEG
Os07g0541500	15	0	NaN	0.013711	0	95	NaN	1.1754e-11	MEG
Os07g0544800	286	1	-8.15987	4.3269e-32	6	74	3.62449	1.7275e-06	MEG
Os07g0546600	17	0	NaN	0.0078553	0	14	NaN	0.018163	MEG
Os07g0546650	17	0	NaN	0.0078553	0	14	NaN	0.018163	MEG
Os07g0562700	180	0	NaN	5.0675e-21	3	53	4.14296	1.713e-05	MEG
Os07g0596600	38	2	-4.24793	0.00027948	2	25	3.64386	0.0079635	MEG
Os07g0613000	44	0	NaN	5.884e-06	0	42	NaN	9.9199e-06	MEG
Os07g0633200	21	2	-3.39232	0.022292	3	29	3.27302	0.0071989	MEG
Os08g0137900	18	0	NaN	0.0059595	0	149	NaN	1.2915e-17	MEG
Os08g0155700	13	18	0.469485	0.0063238	86	17	-2.3388	1.0759e-26	PEG
Os08g0374701	36	0	NaN	4.7855e-05	0	126	NaN	4.4074e-15	MEG
Os09g0248100	18	2	-3.16993	0.048107	0	12	NaN	0.032089	MEG
Os09g0267600	81	18	-2.16993	0.0019921	17	89.5	2.39635	0.00021558	MEG
Os09g0267701	64	14	-2.19265	0.0057411	10.5	72	2.77761	0.00011641	MEG
Os09g0371000	21	0	NaN	0.0026218	0	19	NaN	0.0045273	MEG
Os09g0417600	55	2	-4.78136	3.5504e-06	5	65	3.70044	6.1381e-06	MEG
Os09g0418000	55	0	NaN	3.3782e-07	0	29	NaN	0.0003051	MEG
Os09g0573200	26	28	0.106915	0.0060989	59	53	-0.154723	2.2078e-05	PEG
Os10g0137000	72	16	-2.16993	0.0037073	9	41	2.18763	0.031555	MEG
Os10g0138300	127	194	0.611228	1.2902e-24	180	16	-3.49185	4.7977e-67	PEG
Os10g0138600	14	152	3.44057	1.8278e-56	114	7	-4.02554	3.296e-45	PEG
Os10g0139300	5	45	3.16993	6.8263e-17	16	0	NaN	6.9798e-08	PEG
Os10g0144800	0	6	NaN	0.0024367	5	0	NaN	0.0071895	PEG
Os10g0340600	47	1	-5.55459	9.0084e-06	0	11	NaN	0.042826	MEG
Os10g0544500	121	25	-2.27501	4.7586e-05	8	39	2.2854	0.026585	MEG
Os11g0106400	22	37	0.750022	3.3371e-06	33	30	-0.137504	0.0021156	PEG
Os11g0106550	22	37	0.750022	3.3371e-06	33	30	-0.137504	0.0021156	PEG
Os11g0227200	27	1	-4.75489	0.0016876	0	23	NaN	0.0015244	MEG
Os11g0227250	27	4	-2.75489	0.026249	0	25	NaN	0.00088927	MEG
Os11g0229400	40	0	NaN	1.6742e-05	4	54	3.75489	3.6006e-05	MEG
Os11g0232100	58	3	-4.27302	4.8296e-06	1	26	4.70044	0.0021996	MEG
Os11g0232400	51	2	-4.67243	9.8998e-06	1	18	4.16993	0.018662	MEG
Os11g0239500	92	3	-4.9386	8.7728e-10	0	67	NaN	1.5285e-08	MEG
Os11g0283500	37	0	NaN	3.6786e-05	0	25	NaN	0.00088927	MEG
Os11g0528300	42	8	-2.39232	0.014286	4	25	2.64386	0.041826	MEG
Os11g0542100	35	0	NaN	6.2276e-05	0	23	NaN	0.0015244	MEG
Os11g0614400	27	0	NaN	0.00052024	0	23	NaN	0.0015244	MEG
Os11g0615200	82	6	-3.77259	2.4253e-07	4	38	3.24793	0.0018734	MEG
Os11g0621000	73	0	NaN	3.2711e-09	0	82	NaN	3.2576e-10	MEG
Os11g0629600	32	2	-4	0.0013108	0	12	NaN	0.032089	MEG
Os11g0637700	401	93	-2.1083	1.1033e-11	59	309	2.38882	2.8473e-12	MEG
Os11g0673200	371	23	-4.01171	9.9621e-31	27	330	3.61143	9.3351e-25	MEG
Os11g0678301	310	2	-7.27612	3.5248e-34	3	349	6.86212	6.5747e-38	MEG
Os11g0679700	47	1	-5.55459	9.0084e-06	0	127	NaN	3.4192e-15	MEG
Os11g0684000	180	0	NaN	5.0675e-21	6	338	5.81592	3.7304e-35	MEG
Os11g0687100	33	0	NaN	0.00010559	0	52	NaN	7.348e-07	MEG
Os11g0687200	270	2	-7.07682	8.2818e-30	0	60	NaN	9.2795e-08	MEG
Os11g0700900	13.3333	0.5	-4.73697	0.039436	0	208	NaN	4.3019e-24	MEG
Os11g0702100	220	0	NaN	2.0831e-25	0	241	NaN	1.0448e-27	MEG
Os11g0703100	45	0	NaN	4.5333e-06	0	11	NaN	0.042826	MEG
Os11g0703600	120	0	NaN	2.0232e-14	0	40	NaN	1.6742e-05	MEG
Os11g0704500	242	3	-6.3339	3.1898e-26	0	203	NaN	1.5197e-23	MEG
Os11g0704525	239	3	-6.3159	6.788e-26	0	202	NaN	1.9561e-23	MEG
Os11g0704600	306	28	-3.45003	6.9275e-22	35	956	4.77158	7.7584e-88	MEG
Os11g0705200	50	0	NaN	1.2346e-06	1	189	7.56224	1.8006e-21	MEG
Os12g0215950	36	3	-3.58496	0.001251	2	58	4.85798	1.6466e-06	MEG
Os12g0226900	13	0	NaN	0.024112	0	11	NaN	0.042826	MEG
Os12g0227050	13	0	NaN	0.024112	0	11	NaN	0.042826	MEG
Os12g0631200	506	125.5	-2.01145	9.8157e-13	134	552	2.04244	2.4068e-14	MEG
Os12g0632800	556.75	37.6667	-3.88567	4.8624e-44	37.75	719.25	4.25194	3.3232e-61	MEG

## Sheet: Table S5
Table S5 Primers used in this study.
Gene	Purpose	Forward primer (5'-3')	Reverse primer (5'-3')
MEG1	construction of vector	GAGTAGGGACATCGTGGAGgttttagagctagaaat	CTCCACGATGTCCCTACTCTgccacggatcatctgc
MEG1	construction of vector	AGAGCTTCAAGGGGAACCCgttttagagctagaaat	GGGTTCCCCTTGAAGCTCTCggcagccaagccagca
MEG2	construction of vector	CGAAGAATAGCGTACATTCgttttagagctagaaat	GAATGTACGCTATTCTTCGTgccacggatcatctgc
MEG2	construction of vector	CAAAGGCAATGTGCAGCTTgttttagagctagaaat	AAGCTGCACATTGCCTTTGCggcagccaagccagca
Os01g0151700	validation of imprinted genes	AGGAGCGAGTGGCATTGGTC	TCGCTGAATTCCCAGAGTTG
Os02g0626400	validation of imprinted genes	ATGGAGTGCGAAACCGGGCTTG	TGTAGGACAGTGGGACCAAGTC
Os06g0498150	validation of imprinted genes	ATGTCCCATTGGGGCCATAGAC	TCATACTCGTTTTTCACCATTG
Os06g0538900	validation of imprinted genes	AGCTGGTGGAGGAGCACCGGT	AGGACGATCTCGGAGATGGAG
Os07g0103100	validation of imprinted genes	ATGGCGGGTGATCAGCTGCT	ATCTTGCTCAGCAGCTGCTC
Os07g0596600	validation of imprinted genes	ACGAGAAGAGATCCCTTTCTC	TCCGAACTACTTGCCGGATG
Os10g0340600	validation of imprinted genes	ACCAATTACGGTGATAATGTC	TCATGAAGCTTTACCGGTGA
Os11g0283500	validation of imprinted genes	TCCAGATGGTCATCCTCATCATC	TCCTCGCGAAGAACACGTAGATC
Os11g0455500	validation of imprinted genes	TGCAACATCTTCTCCACGCAG	AAGACCCAGCGGTCGGTCTG
Os11g0679700	validation of imprinted genes	ATGCCCAAGAAGAAGCTGTC	TCCAAGTACTCCTTCAAGAA
Os12g0632800	validation of imprinted genes	TGTGCAGCATCACCAGCGAC	CTAGGGGATCACCTTGACCT

## Sheet: Table S6
Table S6 Clusters of imprinted genes in R9N.
cluster	gene ID	imprint type	annotation
cl1	Os01g0151700	MEG	Similar to Short-chain dehydrogenase Tic32
	Os01g0151750	MEG	Hypothetical conserved gene
cl2	Os01g0235632	PEG	Hypothetical protein
cl2	Os01g0235700	PEG	Similar to BHLH transcription factor
cl3	Os01g0615200	MEG	Transferase family protein
cl3	Os01g0615250	MEG	Hypothetical protein
cl4	Os01g0736300	MEG	Similar to anthocyanidin 5%2C3-O-glucosyltransferase
cl4	Os01g0736400	MEG	Similar to 8-amino-7-oxononanoate synthase
cl5	Os01g0795300	MEG	Hypothetical protein
cl5	Os01g0795400	MEG	Similar to Subtilase
cl6	Os01g0860450	MEG	Hypothetical protein
cl6	Os01g0860500	MEG	Similar to Hevamine A precursor [Includes: Chitinase (EC 3.2.1.14); Lysozyme (EC 3.2.1.17)].
cl7	Os01g0880200	MEG	Glycosyl transferase%2C family 8 protein
cl7	Os01g0880250	MEG	Hypothetical protein
cl8	Os01g0956200	MEG	Glycosyltransferase AER61%2C uncharacterized domain containing protein
cl8	Os01g0956300	MEG	Hypothetical protein
cl9	Os02g0103800	MEG	Similar to Ferredoxin--NADP reductase
cl9	Os02g0103850	MEG	Hypothetical protein
cl10	Os02g0205500	MEG	Similar to Fatty acid elongase 1
cl10	Os02g0205700	MEG	Hypothetical protein
cl11	Os02g0244700	MEG	Similar to Phosphoenolpyruvate carboxylase 1
cl11	Os02g0244850	MEG	Hypothetical protein
cl12	Os02g0534400	MEG	Cell wall invertase (EC 3.2.1.26)
cl12	Os02g0534550	MEG	Hypothetical protein
cl13	Os02g0555832	PEG	Hypothetical protein
cl13	Os02g0555900	PEG	Similar to H0315A08.7 protein
cl14	Os02g0647900	MEG	Similar to Fatty aldehyde dehydrogenase 1
cl14	Os02g0647950	MEG	Hypothetical protein
cl15	Os02g0658800	MEG	Beta-expansin
cl15	Os02g0658850	MEG	Hypothetical protein
cl16	Os03g0140100	MEG	Cytochrome P450 family protein
cl16	Os03g0140200	MEG	Similar to Cytochrome P450 86A1
cl17	Os03g0147400	MEG	Divalent ion symporter domain containing protein
cl17	Os03g0147550	MEG	Hypothetical protein
cl18	Os03g0161200	MEG	Similar to Sulphate transporter
cl18	Os03g0161302	MEG	Hypothetical protein
cl19	Os03g0180800	MEG	Similar to ZIM motif family protein
cl19	Os03g0180900	MEG	Tify domain containing protein
cl20	Os03g0183000	MEG	Similar to AP2 domain containing protein RAP2.6
cl20	Os03g0183050	MEG	Hypothetical protein
cl21	Os03g0281466	MEG	Similar to Protein kinase
cl21	Os03g0281500	MEG	Similar to Resistance protein candidate
cl22	Os03g0345300	MEG	Similar to Desiccation-related protein Lb_13-62
cl22	Os03g0345500	MEG	Non-protein coding transcript
cl23	Os03g0389601	MEG	Hypothetical protein
cl23	Os03g0389700	MEG	Similar to Phospho-2-dehydro-3-deoxyheptonate aldolase
cl24	Os03g0392300	PEG	Similar to GTP-binding protein-like
cl24	Os03g0392400	PEG	Heat shock protein DnaJ%2C N-terminal domain containing protein
cl25	Os03g0393700	MEG	Similar to Serine carboxypeptidase family protein%2C expressed
cl25	Os03g0393801	MEG	Non-protein coding transcript
cl26	Os03g0416200	MEG	BRITTLE CULM1
cl26	Os03g0416250	MEG	Hypothetical protein
cl27	Os03g0645900	MEG	Carotenoid oxygenase family protein
cl27	Os03g0645966	MEG	Hypothetical gene
cl28	Os03g0687000	MEG	Similar to predicted protein
cl28	Os03g0687100	MEG	Hypothetical protein
cl29	Os04g0498600	MEG	Similar to S-adenosylmethionine decarboxylase proenzyme
cl29	Os04g0498650	MEG	Hypothetical gene
cl30a	Os04g0650300	MEG	Similar to H0212B02.9 protein
cl30	Os04g0650366	MEG	Similar to H0212B02.9 protein
cl30	Os04g0650333	MEG	Hypothetical conserved gene
cl31	Os05g0209600	MEG	Similar to Esterase
cl31	Os05g0209683	MEG	Hypothetical protein
cl32	Os05g0410100	MEG	Hypothetical protein
cl32	Os05g0410200	MEG	Alpha/beta hydrolase fold-3 domain containing protein
cl33	Os05g0414700	MEG	Similar to BRASSINOSTEROID INSENSITIVE 1-associated receptor kinase 1
cl33	Os05g0414750	MEG	Hypothetical protein
cl34	Os05g0426350	MEG	Hypothetical protein
cl34	Os05g0426400	MEG	Glycosyl transferase%2C family 8 domain containing protein
cl35	Os05g0431700	MEG	Similar to peptide transporter PTR2-B
cl35	Os05g0431750	MEG	Hypothetical protein
cl36	Os05g0445000	MEG	Hypothetical protein
cl36	Os05g0445100	MEG	Cytochrome P450 family protein
cl37	Os05g0494200	MEG	Similar to Cystatin
cl37	Os05g0494500	MEG	Protein of unknown function DUF250 domain containing protein
cl38	Os05g0540900	MEG	Conserved hypothetical protein
cl38	Os05g0541000	MEG	Hypothetical protein
cl39	Os06g0186600	PEG	Conserved hypothetical protein
cl39	Os06g0186650	PEG	Non-protein coding transcript
cl40	Os06g0215900	MEG	Similar to Oxo-phytodienoic acid reductase
cl40	Os06g0215925	MEG	Non-protein coding transcript
cl41	Os06g0218500	MEG	MCM family protein
cl41	Os06g0218600	MEG	Cupredoxin domain containing protein
cl42	Os06g0294600	MEG	Cytochrome P450 family protein
cl42	Os06g0294775	MEG	Hypothetical protein
cl43	Os06g0527800	MEG	Similar to Polyketide cyclase
cl43	Os06g0528300	MEG	Similar to Polyketide cyclase
cl44	Os06g0644200	MEG	Similar to Pyrophosphate-energized vacuolar membrane proton pump
cl44	Os06g0644250	MEG	Hypothetical protein
cl45	Os06g0725200	MEG	Lipase%2C GDSL domain containing protein
cl45	Os06g0725250	MEG	Hypothetical protein
cl46	Os06g0731750	MEG	Hypothetical gene
cl46	Os06g0731800	MEG	Clathrin light chain family protein
cl47a	Os07g0208500	MEG	Similar to Cellulose synthase-4
cl47	Os07g0208533	MEG	Hypothetical gene
cl47	Os07g0208566	MEG	Non-protein coding transcript
cl48	Os07g0457400	MEG	Hypothetical conserved gene
cl48	Os07g0457500	MEG	Hypothetical protein
cl49	Os07g0603700	MEG	Similar to Cytochrome P-450
cl49	Os07g0603750	MEG	Hypothetical protein
cl50	Os08g0160500	MEG	Cellulose synthase family protein
cl50	Os08g0160600	MEG	Hypothetical protein
cl51	Os08g0224100	PEG	Similar to Serine/thronine protein kinase-like protein
cl51	Os08g0224150	PEG	Hypothetical protein
cl52	Os08g0434100	MEG	Similar to S-like ribonuclease (RNase PD2)
cl52	Os08g0434150	MEG	Hypothetical gene
cl53	Os08g0448000	MEG	Similar to 4-coumarate--CoA ligase 1
cl53	Os08g0448050	MEG	Hypothetical protein
cl54	Os09g0379600	MEG	Similar to Homeobox-leucine zipper protein HOX25
cl54	Os09g0379900	MEG	Similar to Beta-glucan binding protein
cl55	Os09g0422500	MEG	Similar to Cellulose synthase
cl55	Os09g0422550	MEG	Hypothetical protein
cl56	Os09g0456800	MEG	Similar to Heat stress transcription factor Spl7
cl56	Os09g0456850	MEG	Hypothetical protein
cl57	Os09g0456800	MEG	Similar to Potassium transporter 11 (AtPOT11)
cl57	Os09g0563225	MEG	Hypothetical gene
cl58	Os10g0138300	PEG	Conserved hypothetical protein
cl58	Os10g0138600	PEG	Cyclin-like F-box domain containing protein
cl59	Os10g0317900	MEG	Similar to Flavonoid 3'-monooxygenase
cl59	Os10g0317950	MEG	Hypothetical protein
cl60	Os10g0442700	MEG	Similar to Protein serine/threonine kinase
cl60	Os10g0442800	MEG	Protein serine/threonine kinase
cl61	Os10g0444700	MEG	Similar to Phosphate transporter 6
cl61	Os10g0444850	MEG	Hypothetical gene
cl62	Os10g0536400	MEG	Similar to Oxidoreductase%2C 2OG-Fe oxygenase family protein
cl62	Os10g0536450	MEG	Hypothetical protein
cl63	Os11g0208800	MEG	Similar to Receptor-like protein kinase
cl63	Os11g0208850	MEG	Hypothetical protein
cl64	Os11g0222000	MEG	Regulator of chromosome condensation/beta-lactamase-inhibitor protein II domain containing protein
cl64	Os11g0222100	MEG	Hypothetical protein
cl65	Os11g0246166	MEG	Hypothetical protein
cl65	Os11g0246200	MEG	Hypothetical protein
cl66	Os11g0455500	MEG	Similar to Adenosylhomocysteinase
cl66	Os11g0455800	MEG	Similar to Serine hydroxymethyltransferase
cl67	Os12g0170400	MEG	Zinc finger%2C C2H2-type domain containing protein
cl67	Os12g0170500	MEG	Hypothetical protein
cl68	Os12g0188566	MEG	Similar to Thioredoxin (TRX)
cl68	Os12g0188700	MEG	Similar to Thioredoxin M5%2C chloroplastic
cl69	Os12g0226900	MEG	Similar to Allyl alcohol dehydrogenase
cl69	Os12g0227050	MEG	Hypothetical protein
cl70	Os12g0291066	MEG	Hypothetical gene.
cl70	Os12g0291100	MEG	Similar to Petunia ribulose 1%2C5-bisphosphate carboxylase small subunit mRNA
cl71	Os12g0292301	MEG	Hypothetical gene
cl71	Os12g0292400	MEG	Similar to Petunia ribulose 1%2C5-bisphosphate carboxylase small subunit mRNA
cl72	Os12g0583900	PEG	Similar to PDE135
cl72	Os12g0584050	PEG	Non-protein coding transcript
a: The clusters contained three imprinted genes.

## Sheet: Table S7
Table S7 Clusters of imprinted genes in R9Z.
cluster	gene ID	imprint type	annotation
cl1	Os01g0201700	MEG	Similar to M23 protein
cl1	Os01g0201800	MEG	Putative conserved gene
cl2	Os02g0625300	MEG	CAMK includes calcium/calmodulin depedent protein kinases
cl2	Os02g0625500	MEG	Similar to Adenosine kinase-like protein
cl3	Os02g0626400	MEG	Similar to Phenylalanine ammonia-lyase
cl3	Os02g0626600	MEG	Similar to Phenylalanine ammonia-lyase
cl4	Os03g0133400	MEG	Peptidoglycan-binding Lysin subgroup domain containing protein
cl4	Os03g0133500	MEG	Similar to Adenosine monophosphate binding protein 1 AMPBP1
cl5	Os03g0574900	MEG	Similar to Potassium transporter 1 (OsHAK1)
cl5	Os03g0575200	MEG	Similar to Potassium transporter 1 (OsHAK1)
cl6	Os03g0838100	MEG	Serine/threonine protein kinase-related domain containing protein
cl6	Os03g0838400	MEG	Similar to Ammonium transporter
cl7a	Os04g0167875	PEG	Protein phosphatase 2C-like domain containing protein
cl7	Os04g0168000	MEG	Conserved hypothetical protein
cl8a	Os04g0636700	PEG	Hypothetical conserved gene
cl8	Os04g0636800	MEG	Conserved hypothetical protein
cl9	Os05g0475300	MEG	VHS domain containing protein
cl9	Os05g0475400	MEG	Similar to Alanine:glyoxylate aminotransferase-like protein
cl10	Os06g0127700	MEG	Similar to Oligopeptide transporter 9
cl10	Os06g0127600	MEG	Similar to Glutathione transporter
cl11	Os06g0141100	MEG	Monosaccharide transporter
cl11	Os06g0141166	MEG	Similar to hydrolase, NUDIX family protein
cl12	Os07g0130100	MEG	Similar to Resistance protein candidate
cl12	Os07g0130200	MEG	Similar to Resistance protein candidate
cl13	Os10g0198900	MEG	Drug/metabolite transporter domain containing protein
cl13	Os10g0198900	MEG	Drug/metabolite transporter domain containing protein
cl14	Os11g0282800	MEG	Similar to POT family protein, expressed
cl14	Os11g0283500	MEG	TGF-beta receptor, type I/II extracellular region family protein
cl15	Os11g0512100	PEG	Similar to No apical meristem protein, expressed
cl15	Os11g0512200	PEG	Similar to No apical meristem protein, expressed
a: The clusters contained both MEGs and PEGs.

## Sheet: Table S8
Table S8 Clusters of imprinted genes in RZN.
cluster	gene ID	imprint type	annotation
cl1a	Os01g0151100	MEG	HSP20-like chaperone domain containing protein
cl1	Os01g0151200	MEG	Similar to Inner membrane protein ALBINO3
cl1	Os01g0151400	MEG	Similar to Gamma-glutamyl transferase
cl2	Os01g0186900	MEG	Similar to cDNA clone:001-117-G12
cl2	Os01g0186950	MEG	Hypothetical protein
cl3b	Os01g0191900	MEG	Similar to Blind
cl3	Os01g0192000	MEG	Similar to Zinc finger transcription factor
cl3	Os01g0192101	MEG	Hypothetical protein
cl3	Os01g0192300	MEG	Similar to I-box binding factor
cl4	Os01g0360200	MEG	Similar to Respiratory burst oxidase homolog
cl4	Os01g0360333	MEG	Hypothetical protein
cl5	Os01g0384901	MEG	Hypothetical gene
cl5	Os01g0385000	MEG	Conserved hypothetical protein
cl6	Os01g0647150	MEG	Hypothetical protein
cl6	Os01g0647100	MEG	ADP/ATP carrier protein family protein
cl7	Os02g0159100	MEG	Hypothetical protein
cl7	Os02g0159200	MEG	Protein of unknown function DUF292
cl8b	Os02g0614600	MEG	Protein of unknown function DUF869
cl8	Os02g0614666	MEG	Hypothetical protein
cl8	Os02g0614732	MEG	Hypothetical gene
cl8	Os02g0614700	MEG	B30.2/SPRY domain protein
cl9	Os02g0822000	MEG	Conserved hypothetical protein
cl9	Os02g0822050	MEG	Hypothetical gene
cl10	Os03g0300000	MEG	Similar to Xyloglucan 6-xylosyltransferase(AtXT1)
cl10	Os03g0300100	MEG	Hypothetical protein
cl11	Os04g0119400	MEG	Similar to Pyruvate dehydrogenase E1 component
cl11	Os04g0119500	MEG	Non-protein coding transcript
cl12	Os05g0179300	MEG	Transferase family protein
cl12	Os05g0179450	MEG	Hypothetical protein
cl13	Os05g0445000	MEG	Hypothetical protein
cl13	Os05g0445100	MEG	Cytochrome P450 family protein
cl14	Os06g0260250	MEG	Hypothetical protein
cl14	Os06g0260500	MEG	Similar to 3-ketoacyl-CoA synthase
cl15	Os06g0294600	MEG	Cytochrome P450 family protein.
cl15	Os06g0294775	MEG	Hypothetical protein
cl16	Os06g0316300	MEG	Glycine rich family protein
cl16	Os06g0316800	MEG	Similar to Glycine-rich protein
cl17	Os06g0317100	MEG	Similar to glycine-rich cell wall structural protein
cl17	Os06g0317200	MEG	Similar to glycine-rich cell wall structural protein
cl18c	Os06g0324150	MEG	TGF-beta receptor
cl18	Os06g0324300	PEG	Similar to predicted protein
cl19	Os06g0470000	MEG	Glycosyltransferase AER61
cl19	Os06g0470075	MEG	Hypothetical protein
cl20	Os06g0494100	MEG	Serine/threonine protein kinase-related protein
cl20	Os06g0494250	MEG	Hypothetical protein
cl21	Os06g0499500	MEG	Indole-3-acetic acid-amido synthetase GH3.17
cl21	Os06g0499550	MEG	Hypothetical protein
cl22	Os06g0527800	MEG	Similar to Polyketide cyclase
cl22	Os06g0528300	MEG	Similar to Polyketide cyclase
cl23	Os06g0644200	MEG	Pyrophosphate-energized vacuolar membrane proton pump
cl23	Os06g0644250	MEG	Hypothetical protein
cl24	Os06g0731750	MEG	Hypothetical gene
cl24	Os06g0731800	MEG	Clathrin light chain family protein
cl25	Os07g0130100	MEG	Similar to Resistance protein candidate
cl25	Os07g0130200	MEG	Similar to Resistance protein candidate
cl26	Os07g0154100	MEG	Similar to Viviparous-14
cl26	Os07g0154201	MEG	Hypothetical gene
cl27	Os07g0188700	MEG	Similar to EXO;Similar to oxidoreductase
cl27	Os07g0188750	MEG	Hypothetical protein
cl28	Os07g0534600	MEG	Hypothetical protein
cl28	Os07g0534700	MEG	Serine/threonine protein kinase-related protein
cl29	Os07g0538200	MEG	Serine/threonine protein kinase-related protein
cl29	Os07g0538250	MEG	Hypothetical protein
cl30	Os07g0546600	MEG	Similar to Translation releasing factor RF-2
cl30	Os07g0546650	MEG	Non-protein coding transcript
cl31	Os09g0267600	MEG	Similar to Charged multivesicular body protein 4b
cl31	Os09g0267701	MEG	Hypothetical protein
cl32a	Os10g0138300	PEG	Conserved hypothetical protein
cl32	Os10g0138600	PEG	Cyclin-like F-box domain containing protein
cl32	Os10g0139300	PEG	Cyclin-like F-box domain containing protein
cl33	Os11g0106400	PEG	Similar to Ubiquitin-activating enzyme E1 2
cl33	Os11g0106550	PEG	Hypothetical protein
cl34	Os11g0227200	MEG	Similar to NBS-LRR disease resistance homologue
cl34	Os11g0227250	MEG	Hypothetical protein
cl35	Os11g0232100	MEG	Protein kinase%2C core domain containing protein
cl35	Os11g0232400	MEG	Conserved hypothetical protein
cl36	Os11g0687100	MEG	von Willebrand factor, type A domain containing protein.
cl36	Os11g0687200	MEG	Hypothetical conserved gene
cl37	Os11g0704500	MEG	Metallothionein-like protein type 1
cl37	Os11g0704525	MEG	Conserved hypothetical protein
cl38	Os12g0226900	MEG	Similar to Allyl alcohol dehydrogenase
cl38	Os12g0227050	MEG	Hypothetical protein
a: The cluster contained three imprinted genes. b: The cluster contained four imprinted genes. c: The type of imprinted genes was different in the cluster.

## Sheet: Table S9 and S10
Table S9 The homolog imprinted gene between Arabidopsis and rice.
rice	gene cloned in rice	arabidopsis	gene cloned in Arabidopsis	imprint type	rice genome annotation
Os01g0297700		AT1G09380	UMAMIT25	MEG	integral membrane protein DUF6 containing protein, expressed
Os02g0557300		AT4G10160		PEG	zinc finger, C3HC4 type domain containing protein, expressed
Os02g0782200		AT1G07705	NOT2a	PEG	CCR4-NOT transcription factor, putative, expressed
Os03g0132000		AT1G20500		MEG	AMP-binding domain containing protein, expressed
Os03g0161200		AT3G51895	SULTR3;1	MEG	sulfate transporter, putative, expressed
Os03g0194900		AT3G25290		MEG	membrane protein, putative, expressed
Os03g0757900c		AT3G29360	UGD2	MEG	UDP-glucose 6-dehydrogenase, putative, expressed
Os04g0488700	OsOxi1	AT3G25250	OXI1	MEG	protein kinase, putative, expressed
Os04g0548000		AT4G17486		MEG/PEGa	ethylene-responsive element-binding protein, putative, expressed
Os05g0102600		AT1G57820	VIM1	PEG	zinc finger, C3HC4 type domain containing protein, expressed
Os11g0621000		AT1G32120		MEG	plant viral response family protein, putative, expressed
Os11g0637700		AT5G47620		MEG	RNA recognition motif containing protein, putative, expressed
Os12g0290100		AT3G23310		PEG/MEGb	AGC_AGC_other_NDRh_TRCd.4 - ACG kinases include homologs to PKA, PKG and PKC, expressed
Os12g0443500c		AT3G29360	UGD2	MEG	UDP-glucose 6-dehydrogenase, putative, expressed
Os12g0448900		AT1G73680	α-DOX2	MEG	alpha-DOX2, putative, expressed
a: This gene was MEG of rice, but PEG of Arabidopsis. b: This gene was PEG of rice, but MEG of Arabidopsis. c: These genes were two homologous to AT3G29360 of Arabidopsis.
Table S10 The homolog imprinted gene between maize and rice.
rice	gene cloned in rice	maize	gene cloned in maize	imprint type	rice genome annotation
Os01g0118400		GRMZM2G410916		MEG	glycosyltransferase, putative, expressed
Os01g0151200		GRMZM2G110063		MEG/PEGa	inner membrane protein, putative, expressed
Os01g0201700	OsMADS3	GRMZM2G359952		MEG	OsMADS3 - MADS-box family gene with MIKCc type-box, expressed
Os02g0221300		GRMZM2G028366		PEG	DEAD-box ATP-dependent RNA helicase, putative, expressed
Os03g0103300	qLTG3-1	GRMZM2G379898		MEG	LTPL116 - Protease inhibitor/seed storage/LTP family protein precursor, expressed
Os03g0275100		GRMZM2G112925		MEG	protein phosphatase 2C, putative, expressed
Os03g0309300		GRMZM2G424205		MEG	retrotransposon protein, putative, unclassified, expressed
Os03g0586700		GRMZM2G146819	ZmPTPN	PEG	metal ion binding protein, putative, expressed
Os03g0687000	OsNPF2.4	GRMZM2G104542		MEG	peptide transporter PTR2, putative, expressed
Os03g0747600		GRMZM2G173852		PEG	PHD finger family protein, putative, expressed
Os04g0401300		GRMZM5G845175		PEG	CBS domain containing membrane protein, putative, expressed
Os05g0494200		GRMZM2G440968		MEG/PEGa	cysteine proteinase inhibitor precursor protein, putative, expressed
Os06g0211200	OsbZIP46	GRMZM2G033413	ABP2	MEG	bZIP transcription factor, putative, expressed
Os06g0220600		GRMZM2G073700		MEG	RNA recognition motif containing protein, putative, expressed
Os06g0496000		GRMZM2G341027		PEG	expressed protein
Os06g0607000		GRMZM2G042870		PEG	glycosyl hydrolases family 17, putative, expressed
Os07g0227400		GRMZM2G472052		PEG	K Homology Domain Protein
Os09g0528800		GRMZM2G087144		MEG/PEGa	TBC domain containing protein, expressed
Os10g0103800	OsITPK1	GRMZM2G149903		PEG	Inositol 1, 3, 4-trisphosphate 5/6-kinase, putative, expressed
Os10g0150700		GRMZM2G114356		MEG	POEI14 - Pollen Ole e I allergen and extensin family protein precursor, expressed
Os10g0446400		GRMZM2G365731		PEG	expressed protein
Os10g0544900		GRMZM2G108309		PEG	protein phosphatase 2C, putative, expressed
Os11g0115350		GRMZM2G010868	LTP2	MEG	LTPL7 - Protease inhibitor/seed storage/LTP family protein precursor, expressed
Os11g0602800		GRMZM2G092101b		MEG/PEGa	F-box/Kelch-repeat protein, putative, expressed
Os11g0602800		GRMZM2G150383b		MEG/PEGa	F-box/Kelch-repeat protein, putative, expressed
Os12g0189500	OsYUC11	GRMZM2G091819	ZmYuc1	PEG	flavin monooxygenase, putative, expressed
Os12g0207000	OsMADS13	GRMZM2G160687	ZmMADS1a	MEG	OsMADS13 - MADS-box family gene with MIKCc type-box, expressed
Os12g0583900		GRMZM2G041050		PEG	nucleobase-ascorbate transporter, putative, expressed
a: These genes was MEGs of rice, but PEGs of Maize. b: These genes were two homologous to Os11g0602800 of rice.

## Sheet: Table S11 and S12
Table S11 GO analysis of MEGs.
GO term	Ontology	Description	Number in input list	Number in BG/Ref	p-value	FDR
GO:0005975	P	carbohydrate metabolic process	50	833	1e-10	8.9e-08
GO:0044281	P	small molecule metabolic process	52	1034	1.4e-08	6e-06
GO:0055114	P	oxidation reduction	56	1351	1.7e-06	0.00047
GO:0030243	P	cellulose metabolic process	8	36	2.7e-06	0.00047
GO:0030244	P	cellulose biosynthetic process	8	36	2.7e-06	0.00047
GO:0044262	P	cellular carbohydrate metabolic process	24	385	4.7e-06	0.00067
GO:0009308	P	amine metabolic process	23	380	1.2e-05	0.0012
GO:0034641	P	cellular nitrogen compound metabolic process	25	435	1.1e-05	0.0012
GO:0051179	P	localization	61	1651	1.8e-05	0.0017
GO:0044264	P	cellular polysaccharide metabolic process	11	103	2.3e-05	0.0018
GO:0006810	P	transport	60	1638	2.7e-05	0.0018
GO:0051234	P	establishment of localization	60	1638	2.7e-05	0.0018
GO:0005976	P	polysaccharide metabolic process	13	143	2.1e-05	0.0018
GO:0006073	P	cellular glucan metabolic process	10	95	6.1e-05	0.0022
GO:0043436	P	oxoacid metabolic process	25	473	4.2e-05	0.0022
GO:0044042	P	glucan metabolic process	10	95	6.1e-05	0.0022
GO:0006519	P	cellular amino acid and derivative metabolic process	22	391	5e-05	0.0022
GO:0034637	P	cellular carbohydrate biosynthetic process	11	114	5.5e-05	0.0022
GO:0006082	P	organic acid metabolic process	25	474	4.3e-05	0.0022
GO:0033692	P	cellular polysaccharide biosynthetic process	9	73	4.6e-05	0.0022
GO:0044106	P	cellular amine metabolic process	20	333	4.7e-05	0.0022
GO:0019752	P	carboxylic acid metabolic process	25	473	4.2e-05	0.0022
GO:0000271	P	polysaccharide biosynthetic process	9	76	6.2e-05	0.0022
GO:0042180	P	cellular ketone metabolic process	25	480	5.2e-05	0.0022
GO:0044283	P	small molecule biosynthetic process	19	320	8.3e-05	0.0029
GO:0016051	P	carbohydrate biosynthetic process	11	121	9e-05	0.003
GO:0006576	P	cellular biogenic amine metabolic process	7	46	0.0001	0.0031
GO:0006091	P	generation of precursor metabolites and energy	16	243	9.8e-05	0.0031
GO:0044282	P	small molecule catabolic process	12	146	0.00011	0.0032
GO:0009250	P	glucan biosynthetic process	8	65	0.00012	0.0036
GO:0055085	P	transmembrane transport	31	701	0.00013	0.0036
GO:0006629	P	lipid metabolic process	25	528	0.00022	0.0058
GO:0009072	P	aromatic amino acid family metabolic process	7	56	0.0003	0.0079
GO:0006066	P	alcohol metabolic process	13	202	0.00053	0.013
GO:0016054	P	organic acid catabolic process	5	31	0.00079	0.019
GO:0046395	P	carboxylic acid catabolic process	5	31	0.00079	0.019
GO:0006468	P	protein amino acid phosphorylation	52	1570	0.00095	0.022
GO:0043648	P	dicarboxylic acid metabolic process	6	55	0.0015	0.035
GO:0044271	P	cellular nitrogen compound biosynthetic process	13	231	0.0017	0.037
GO:0016310	P	phosphorylation	54	1695	0.0018	0.037
GO:0005996	P	monosaccharide metabolic process	10	150	0.0018	0.037
GO:0006796	P	phosphate metabolic process	56	1795	0.0023	0.045
GO:0006793	P	phosphorus metabolic process	56	1795	0.0023	0.045
GO:0016052	P	carbohydrate catabolic process	9	131	0.0024	0.048
GO:0004553	F	hydrolase activity, hydrolyzing O-glycosyl compounds	29	424	7.8e-08	4.1e-05
GO:0016798	F	hydrolase activity, acting on glycosyl bonds	30	480	2.9e-07	6e-05
GO:0016491	F	oxidoreductase activity	67	1672	4.6e-07	6e-05
GO:0048037	F	cofactor binding	32	543	4e-07	6e-05
GO:0003824	F	catalytic activity	321	12724	7.3e-07	7.6e-05
GO:0016760	F	cellulose synthase (UDP-forming) activity	8	33	1.6e-06	0.00012
GO:0016759	F	cellulose synthase activity	8	33	1.6e-06	0.00012
GO:0005215	F	transporter activity	43	941	2.9e-06	0.00019
GO:0050662	F	coenzyme binding	23	382	1.2e-05	0.00073
GO:0035251	F	UDP-glucosyltransferase activity	9	63	1.6e-05	0.00085
GO:0016757	F	transferase activity, transferring glycosyl groups	29	595	4.2e-05	0.002
GO:0046527	F	glucosyltransferase activity	9	73	4.6e-05	0.002
GO:0008194	F	UDP-glycosyltransferase activity	10	118	0.00032	0.013
GO:0022857	F	transmembrane transporter activity	28	643	0.00034	0.013
GO:0016830	F	carbon-carbon lyase activity	9	99	0.00039	0.014
GO:0016616	F	oxidoreductase activity, acting on the CH-OH group of donors, NAD or NADP as acceptor	9	107	0.00065	0.021
GO:0016301	F	kinase activity	57	1750	0.0008	0.023
GO:0004674	F	protein serine/threonine kinase activity	50	1478	0.00077	0.023
GO:0016831	F	carboxy-lyase activity	7	68	0.00087	0.024
GO:0004672	F	protein kinase activity	52	1575	0.001	0.027
GO:0016829	F	lyase activity	16	309	0.0012	0.03
GO:0005509	F	calcium ion binding	16	316	0.0015	0.035
GO:0005506	F	iron ion binding	28	713	0.0015	0.035
GO:0016773	F	phosphotransferase activity, alcohol group as acceptor	55	1726	0.0016	0.035
GO:0016020	C	membrane	104	2115	7e-16	6e-14
GO:0016021	C	integral to membrane	39	752	4.8e-07	1.6e-05
GO:0044425	C	membrane part	47	1007	5.7e-07	1.6e-05
GO:0031224	C	intrinsic to membrane	39	775	9.7e-07	2.1e-05
P: biologic process; F: molecular function; C: cellular component.
Table S12 GO analysis of PEGs.
GO term	Ontology	Description	Number in input list	Number in BG/Ref	p-value	FDR
GO:0004674	F	protein serine/threonine kinase activity	20	1106	0.00011	0.014
GO:0004672	F	protein kinase activity	21	1292	0.0003	0.02
GO:0016301	F	kinase activity	22	1462	0.00059	0.02
GO:0016773	F	phosphotransferase activity, alcohol group as acceptor	22	1441	0.0005	0.02

[truncated: 1 more sheets: Table S13 and S14]
